# Supplementary material for: P wave indices, heart rate variability and anthropometry in a healthy South Asian population
Source: PLoS One. 2019 Aug 23;14(8):e0220662. doi: 10.1371/journal.pone.0220662 (PMC6707586; doi:10.1371/journal.pone.0220662)
Supplement: S1 File — (XLSX) [file pone.0220662.s001.xlsx]

## Sheet: Sheet1
Number	Study number	Gender	Male Gender	Alcohol intake	sBP	dBP	Ethnicity	SA ethnicity	Height (cm)	Weight (kg)	BMI	BSA	Waist (cm)	Hip (cm)	Waist:hip ratio	Biceps (mm)	Triceps (mm)	Subscapular (mm)	Suprailiac (mm)	Body fat (%)	Fat mass (kg)	Lean body mass (kg)	LA size (cm)	LA size/ BSA	Heart rate	PR (ms)	QRS (ms)	QTc (ms)	P axis	QRS axis	T axis	R-R (ms)	PWDmax (ms)	PWDmin (ms)	PWD (mean)	PWdispersion (ms)	PWAmax (mV)	PWAmin (mV)	PWAmean (mV)	PWA lead II	PWA lead V1	V1 negative PWD (ms)	V1 negative PWA (mV)	PW terminal force (mm•s)
1	CA001	M	1	35	122	78	White British	0	175	85.7	27.9837	2.04107	98	101	0.970297	7.6	13.8	16	23.8	24.18	20.72	64.98	3.9	1.91076	70	146	80	367	8	58	15	858	90	66	84	24	0.1	0.02	0.071	0.06	0.12	32	0.04	0.0512
2	CA002	F	0	20	125	68	White British	0	170	70	24.2215	1.81812	73	105	0.695238	10.1	12.4	15	17	29.39	20.57	49.43	3.4	1.87006	72	140	80	395	57	19	21	832	104	68	85	36	0.08	0.01	0.037	0.02	0.06	14	0.02	0.0112
3	CA003	F	0	4	96	58	White British	0	162	59	22.4813	1.62942	72	95	0.757895	10.4	16.1	14.1	14.9	29.62	17.48	41.52	3.2	1.96389	72	132	88	423	43	59	50	834	98	68	80	30	0.19	0.04	0.106	0.19	0.09	26	0.03	0.0312
4	CAeF2	F	0	5	130	83	White British	0	175.5	71.4	23.1816	1.86568	68	97	0.701031	10.5	25.3	12.5	21.4	25.08	17.91	53.49	3.4	1.82239	66	142	80	383	33	79	40	912	102	82	94	20	0.12	0.05	0.082	0.12	0.06	38	0.02	0.0304
5	CA005	F	0	0	100	60	White British	0	167	61.8	22.1593	1.69317	80	100	0.8	5	12.8	9.6	14.2	24.22	14.97	46.83	3.1	1.83088	77	180	78	463	59	58	-45	776	108	64	95	44	0.15	0.01	0.072	0.15	0.01	0	0	0
6	CA006	M	1	14	105	60	White British	0	182	84	25.3593	2.06074	86	103	0.834951	6.2	11.4	11.8	2.8	16.91	14.2	69.8	3.37962	1.64	62	142	94	417	50	55	8	968	98	74	86	24	0.12	0.06	0.087	0.12	0.06	24	0.04	0.0384
7	CA007	M	1	0	124	76	White British	0	172	126.2	42.6582	2.45552	134	115	1.16522	12.4	24.8	18.4	59.6	30.56	38.5	87.5	4.02705	1.64	70	150	84	403	34	-21	10	860	98	74	88	24	0.1	0.01	0.051	0.1	0.06	40	0.02	0.032
8	CA008	M	1	20	118	76	White British	0	186.5	82.2	23.6327	2.06359	75	103	0.728155	4	6.8	13	24.3	18.4	15.13	67.07	3.38429	1.64	57	164	82	386	52	63	45	1050	98	70	91	28	0.14	0.04	0.072	0.14	0.04	46	0.01	0.0184
9	CA010	F	0	0	108	72	White British	0	165.5	57.4	20.9564	1.62444	71	93	0.763441	7	29	31.4	14.4	24.95	14.32	43.08	2.66408	1.64	71	134	70	389	42	56	34	846	98	82	89	16	0.1	0.03	0.068	0.1	0.07	32	0.02	0.0256
10	CA011	F	0	5	112	72	White British	0	162	72.3	27.5492	1.80375	90	105	0.857143	24	38.6	37.2	39	32.62	23.58	48.72	2.95814	1.64	84	144	72	397	28	0	64	716	92	70	83	22	0.13	0.06	0.082	0.13	0.08	40	0.04	0.064
11	CA012	F	0	0	116	76	White British	0	165.5	64.6	23.585	1.72331	82	96	0.854167	18.2	20.4	37	40.2	29.34	18.95	45.65	2.82623	1.64	62	118	72	399	-76	73	32	966	100	70	84	30	0.12	0.03	0.066	0.12	0.07	32	0.01	0.0128
12	CA013	F	0	5	114	70	White British	0	167.5	69.9	24.9142	1.80341	83	102	0.813725	20.2	25.6	26.4	24.8	27.09	18.94	50.96	2.95759	1.64	77	136	74	384	37	33	51	782	88	74	81	14	0.08	0.02	0.042	0.08	0.04	46	0.03	0.0552
13	CA014	F	0	10	132	76	White British	0	159	83.7	33.1079	1.92269	87	117	0.74359	36	41.4	39.2	39.8	43.21	36.17	47.53	3.15322	1.64	78	126	74	395	18	54	28	768	94	68	81	26	0.09	0.02	0.052	0.03	0.06	32	0.03	0.0384
14	CAeF4	F	0	0	116	71	White British	0	172	64.3	21.7347	1.75274	66	92	0.717391	4.6	11.9	10.5	8.8	22.11	14.22	50.08	2.8745	1.64	65	182	68	368	36	61	53	924	98	64	81	34	0.07	0.02	0.045	0.07	0.04	50	0.02	0.04
15	CA016	F	0	18	114	86	White British	0	168.5	63.8	22.4709	1.72806	80	100	0.8	19	29	12.6	29.4	29.26	18.67	45.13	2.83402	1.64	68	148	78	395	63	48	59	878	102	52	87	50	0.13	0.05	0.076	0.13	0.05	0	0	0
16	CA017	M	1	10	100	68	White British	0	179	70	21.847	1.86562	82	95	0.863158	4.6	10	18.1	38.6	25.33	17.73	52.27	3.05962	1.64	54	174	88	375	41	68	39	1106	116	98	108	18	0.13	0.04	0.083	0.13	0.09	30	0.01	0.012
17	CA018	M	1	6	108	67	White British	0	189.5	89.1	24.8119	2.16567	91	103	0.883495	4.3	7	10.9	17.2	19.01	16.94	72.16	3.5517	1.64	56	198	92	373	68	75	37	1062	112	96	106	16	0.14	0.02	0.069	0.14	0.07	48	0.03	0.0576
18	CA019	M	1	24	105	80	White British	0	179.5	76.3	23.6808	1.95049	76.5	96	0.796875	3.6	6.8	18.8	12.4	16.64	12.7	63.6	3.1988	1.64	76	136	80	373	68	69	37	794	108	84	98	24	0.2	0.06	0.11	0.2	0.09	46	0.04	0.0736
19	CA020	F	0	5	105	60	White British	0	166	56.1	20.3585	1.60836	66.5	90	0.738889	4.8	13.2	11.6	19	26.43	14.83	41.27	2.63772	1.64	57	92	78	417	21	44	22	1046	94	86	91	8	0.12	0.05	0.07	0.1	0.09	42	0.005	0.0084
20	CA021	M	1	2	108	75	White British	0	172	68.7	23.222	1.81172	69	102	0.676471	3.5	7.8	9.8	11	16.87	11.59	57.11	2.97122	1.64	74	144	94	434	54	73	-14	816	114	80	99	34	0.23	0.07	0.13	0.23	0.14	48	0.06	0.1152
21	CA022	M	1	10	126	70	White British	0	180.5	75.8	23.2656	1.94949	80	102	0.784314	5.3	13.2	13.8	22.4	19.97	15.14	60.66	3.19717	1.64	58	152	100	419	54	92	37	1026	108	80	97	28	0.1	0.03	0.062	0.1	0.09	32	0.06	0.0768
22	CA023	M	1	8	108	60	White British	0	177.4	71.7	22.7831	1.87969	75	92	0.815217	4.6	9.2	12.2	13.8	16.11	11.55	60.15	3.08268	1.64	66	164	84	414	68	55	20	914	110	92	102	18	0.14	0.04	0.088	0.14	0.12	42	0.04	0.0672
23	CA024	F	0	0	116	70	White British	0	165	62.2	22.8466	1.68844	71	98	0.72449	7.8	16.2	14.2	22.6	21.27	13.23	48.97	2.76904	1.64	62	138	72	394	54	39	26	972	100	82	93	18	0.11	0.04	0.067	0.11	0.09	48	0.07	0.1344
24	CA025	M	1	27	118	80	White British	0	175	74	24.1633	1.89663	79.5	97	0.819588	5.8	12.8	16.8	18.9	27.86	20.61	53.39	3.11048	1.64	61	176	68	387	25	-24	30	986	98	84	90	14	0.1	0.02	0.072	0.09	0.08	46	0.05	0.092
25	CA026	F	0	10	112	82	White British	0	171.5	67.4	22.9156	1.79189	71	101	0.70297	7.9	19.2	11.4	13.8	27.48	18.52	48.88	2.9387	1.64	63	162	78	374	39	64	14	948	98	84	92	14	0.08	0.05	0.063	0.08	0.06	44	0.01	0.0176
26	CA027	F	0	10	108	64	White British	0	166	66.9	24.2778	1.75637	77.5	103	0.752427	8.6	16.5	9.9	19.4	28.05	18.77	48.13	2.88045	1.64	63	114	66	376	27	65	31	946	94	66	79	28	0.08	0.03	0.056	0.07	0.06	20	0.01	0.008
27	CA028	M	1	5	126	78	White British	0	177	113	36.0688	2.35708	113	119	0.94958	13	24.9	25.4	36.4	36.92	41.72	71.28	3.86561	1.64	74	176	76	376	18	26	7	816	112	80	98	32	0.15	0.06	0.115	0.15	0.09	0	0	0
28	CA029	F	0	10	116	80	White British	0	161	68.3	26.3493	1.74772	76	102	0.745098	6.4	13.1	16.6	20.2	28.54	19.5	48.8	2.86626	1.64	65	142	82	420	57	55	33	926	108	84	96	24	0.14	0.06	0.08	0.14	0.07	34	0.01	0.0136
29	CA030	F	0	14	126	82	White British	0	167.5	62.1	22.1341	1.69982	70.5	96	0.734375	6.6	19.4	8.9	14.6	26.7	16.58	45.52	2.7877	1.64	55	198	74	371	3	62	24	1094	112	88	97	24	0.12	0.04	0.075	0.09	0.06	36	0.03	0.0432
30	CA031	F	0	10	112	68	White British	0	161	76.1	29.3584	1.84482	77	99	0.777778	10.7	29.2	14.9	26.8	32.79	24.95	51.15	3.0255	1.64	71	126	80	402	28	78	31	840	98	72	85	26	0.09	0.03	0.065	0.09	0.07	28	0.02	0.0224
31	CA032	M	1	30	118	80	White British	0	184	92.3	27.2625	2.17199	93	105	0.885714	11.4	20.8	13.6	23.2	32.42	29.92	62.38	3.56207	1.64	44	164	98	393	28	18	13	1360	114	88	102	26	0.1	0.03	0.071	0.09	0.1	46	0.06	0.1104
32	CA033	M	1	18	132	72	White British	0	183	85.2	25.4412	2.08111	89	103	0.864078	6.2	11.8	14.4	22	29.37	25.02	60.18	3.41301	1.64	51	156	98	399	7	77	53	1182	112	92	103	20	0.11	0.05	0.071	0.06	0.06	42	0.01	0.0168
33	CA034	F	0	5	111	57	White British	0	170.5	51	17.5437	1.55416	61	81	0.753086	4.6	15.4	6.7	11.4	22.98	11.72	39.28	2.54882	1.64	54	164	80	385	31	80	46	1104	96	78	88	18	0.14	0.03	0.092	0.12	0.14	26	0.03	0.0312
34	CA035	F	0	15	103	66	White British	0	180.5	61.2	18.7844	1.75171	69	93	0.741935	7	17.5	10	17.6	26.65	16.31	44.89	2.87281	1.64	46	168	78	388	66	78	52	1298	100	82	94	18	0.15	0.05	0.087	0.15	0.1	28	0.04	0.0448
35	CA036	F	0	0	118	85	White British	0	158.5	49.4	19.6638	1.47478	67.5	85	0.794118	8.7	18.2	12.3	20.8	28.57	14.11	35.29	2.41864	1.64	74	156	70	422	46	46	17	812	102	78	94	24	0.12	0.04	0.07	0.12	0.06	30	0.03	0.036
36	CA037	F	0	0	133	83	White British	0	169	62.6	21.918	1.71427	68	96	0.708333	11.2	21.5	15.8	20.4	30.46	19.07	43.53	2.8114	1.64	75	112	76	408	178	39	0	796	76	60	69	16	0.07	0.03	0.055	0.06	0.07	24	0.02	0.0192
37	CA038	M	1	48	123	61	White British	0	189	86.7	24.2714	2.13348	84	104	0.807692	2.9	9.4	7.2	13.6	21.01	18.22	68.48	3.49891	1.64	57	160	98	409	172	5	7	1052	114	92	103	22	0.15	0.05	0.088	0.07	0.15	20	0.01	0.008
38	CA039	F	0	2	111	62	White British	0	171.5	55.5	18.8697	1.62603	66.5	85	0.782353	4.5	10.2	8.1	11.5	21.51	11.94	43.56	2.66668	1.64	72	148	90	467	61	57	47	832	92	56	74	36	0.11	0.04	0.065	0.11	0.05	28	0.01	0.0112
39	CA040	F	0	4	124	94	White British	0	170.5	74.1	25.49	1.87335	80	100	0.8	9	25.8	23.3	22.1	32.75	24.27	49.83	3.0723	1.64	80	142	68	389	29	31	20	754	90	68	83	22	0.09	0.03	0.058	0.09	0.08	34	0.04	0.0544
40	CA041	F	0	7	136	70	White British	0	163	63.3	23.8248	1.69295	71	98	0.72449	9.6	23.2	17.9	22.8	31.35	19.84	43.46	2.77644	1.64	75	142	70	415	57	39	20	796	102	76	93	26	0.14	0.03	0.074	0.14	0.1	34	0.02	0.0272
41	CA042	F	0	10	129	86	White British	0	158	71.8	28.7614	1.77517	85	106	0.801887	13.5	30	23.8	29.4	36.47	26.18	45.62	2.91128	1.64	71	128	70	379	53	29	14	842	90	70	79	20	0.17	0.06	0.097	0.17	0.06	34	0.03	0.0408
42	CA043	M	1	30	164	85	White British	0	191	109.3	29.9608	2.40811	92	112	0.821429	4.4	11.1	12.6	34.1	29.98	32.77	76.53	3.94929	1.64	58	166	86	376	38	16	21	1032	118	76	101	42	0.14	0.04	0.09	0.14	0.1	28	0.03	0.0336
43	CA044	F	0	3	122	72	White British	0	177.5	75.8	24.0587	1.93323	76	100	0.76	11.5	22.6	20.3	29.8	34.41	26.09	49.71	3.17049	1.64	75	126	76	399	50	63	42	804	98	70	89	28	0.11	0.04	0.072	0.11	0.09	44	0.02	0.0352
44	CA045	F	0	10	130	81	White British	0	155	45.6	18.9802	1.40119	62.5	84.5	0.739645	4.4	9.1	8.4	13.8	21.6	9.85	35.75	2.29795	1.64	70	112	76	381	-57	62	33	852	102	78	90	24	0.12	0.04	0.069	0.12	0.08	30	0.03	0.036
45	CA046	M	1	2	122	78	White British	0	180	67.6	20.8642	1.83848	77	92	0.836957	4.8	15.6	10.5	29.2	29.49	19.93	47.67	3.0151	1.64	67	162	86	454	62	110	38	890	104	80	94	24	0.17	0.03	0.093	0.17	0.1	32	0.02	0.0256
46	CA047	F	0	5	128	88	White British	0	164.5	64.4	23.7987	1.71544	69.5	96.5	0.720207	5.7	22.6	9.5	15.3	26.91	17.33	47.07	2.81332	1.64	82	146	70	413	26	70	18	736	102	82	91	20	0.13	0.04	0.092	0.13	0.08	40	0.03	0.048
47	CA048	F	0	10	102	72	White British	0	170.5	67	23.0476	1.78135	77.5	93	0.833333	9.4	14.2	14.1	14.8	27.54	18.45	48.55	2.92141	1.64	62	132	78	403	82	86	28	974	112	80	96	32	0.15	0.05	0.092	0.15	0.05	26	0.01	0.0104
48	CA049	F	0	4	116	70	White British	0	168.5	59.6	20.9916	1.67021	71	88	0.806818	7.8	19.7	7.3	13.2	26.26	15.65	43.95	2.73915	1.64	61	172	84	383	9	43	10	982	118	84	102	34	0.17	0.05	0.1	0.14	0.05	48	0.05	0.096
49	CA050	F	0	5	108	62	White British	0	158	56.6	22.6726	1.57611	68	89	0.764045	7.8	18.5	12.8	15.7	28.15	15.94	40.66	2.4	1.52274	52	108	78	379	33	38	26	1148	94	70	83	24	0.1	0.04	0.07	0.1	0.06	36	0.01	0.0144
50	CA051	F	0	10	128	82	White British	0	172	57.4	19.4024	1.65603	64	86	0.744186	5.8	16.2	9	14.3	25.43	14.6	42.8	2.71589	1.64	73	132	66	370	37	29	43	824	94	70	80	24	0.09	0.04	0.059	0.09	0.04	24	0.01	0.0096
51	CA052	F	0	5	130	85	White British	0	156.5	59.4	24.2526	1.60694	72	91	0.791209	7.6	17.8	13	20.8	29.27	17.39	42.01	2.63538	1.64	79	140	84	402	-40	86	29	758	102	70	92	32	0.11	0.04	0.078	0.1	0.08	40	0.03	0.048
52	CA053	F	0	10	127	88	White British	0	152	53.8	23.286	1.50717	66.5	97	0.685567	8.6	20	14.4	16.2	29.27	15.75	38.05	2.47176	1.64	83	130	72	414	36	52	28	722	96	62	89	34	0.11	0.04	0.074	0.11	0.09	28	0.04	0.0448
53	CA054	F	0	0	133	86	White British	0	176	69.35	22.3883	1.84132	69	90.5	0.762431	7.9	21.5	16.8	23	31.53	21.87	47.48	3.01976	1.64	81	126	68	379	10	39	0	738	92	70	77	22	0.06	0.03	0.047	0.05	0.05	30	0.03	0.036
54	CA055	M	1	6	124	62	White British	0	175	62.2	20.3102	1.73885	76	87	0.873563	4.5	12.1	10.4	17.4	17.43	10.84	51.36	2.85172	1.64	69	134	80	362	54	72	43	874	104	82	92	22	0.13	0.04	0.079	0.13	0.09	28	0.02	0.0224
55	CA056	F	0	0	122	79	White British	0	170	67.9	23.4948	1.79064	67	93	0.72043	5.8	15.7	9	14.5	26.96	18.31	49.59	2.93665	1.64	88	154	74	409	57	63	33	684	120	60	102	60	0.14	0.01	0.077	0.14	0.07	42	0.06	0.1008
56	CA057	M	1	2	141	89	White British	0	182	90	27.1706	2.13307	90	106.5	0.84507	5.7	7.8	16.2	21	21.68	19.51	70.49	3.49824	1.64	68	142	90	393	48	-4	9	888	114	82	95	32	0.09	0.04	0.064	0.09	0.07	52	0.06	0.1248
57	CA059	F	0	0	112	80	White British	0	164	65.3	24.2787	1.72475	79	97	0.814433	10.6	20.6	12	13.8	29.96	19.57	45.73	2.9	1.6814	64	148	90	441	43	33	38	932	104	80	93	24	0.1	0.03	0.063	0.1	0.05	42	0.01	0.0168
58	CA060	F	0	15	112	72	White British	0	171	61	20.8611	1.7022	65	89.5	0.726257	5	15.2	9.2	12.2	24.22	14.78	46.22	2.5	1.46868	67	132	80	393	51	68	18	898	106	74	90	32	0.1	0.03	0.054	0.1	0.05	36	0.01	0.0144
59	CA061	F	0	20	104	70	White British	0	162.5	46.6	17.6473	1.45034	66	80	0.825	4.6	13.6	7.7	8.3	21.47	10	36.6	2.37855	1.64	64	144	86	390	62	24	33	938	92	66	81	26	0.11	0.01	0.062	0.11	0.05	42	0.05	0.084
60	CA062	M	1	4	121	68	White British	0	173	91.9	30.706	2.1015	92	106	0.867925	8.1	14.7	17.9	30.7	23.26	21.37	70.53	3.44646	1.64	57	142	94	366	14	33	20	1054	98	72	86	26	0.08	0.03	0.058	0.06	0.05	38	0.01	0.0152
61	CA063	F	0	0	130	77	White British	0	179.5	62.4	19.3667	1.7639	66	96	0.6875	5.9	12.4	10.7	13.1	24.39	15.22	47.18	2.89279	1.64	73	146	84	419	58	54	30	822	106	80	94	26	0.2	0.06	0.105	0.2	0.08	30	0.04	0.048
62	CA064	F	0	10	138	97	White British	0	156.5	49.6	20.2513	1.46841	73	95	0.768421	7.4	14.8	11.6	13.8	27.67	13.73	35.87	2.40819	1.64	88	110	70	407	54	58	50	682	96	72	85	24	0.1	0.04	0.066	0.1	0.08	30	0.05	0.06
63	CA065	F	0	8	136	86	White British	0	170	59.3	20.519	1.6734	66	96	0.6875	8.6	21	8	20	28.1	16.61	42.69	2.74438	1.64	74	134	74	372	57	58	30	814	94	74	82	20	0.1	0.01	0.061	0.1	0.09	42	0.01	0.0168
64	CA066	M	1	10	138	65	White British	0	181	89	27.1664	2.11535	79.5	111	0.716216	3.4	9.2	13.1	20	20.58	18.31	70.69	3.46918	1.64	73	138	80	414	-62	80	39	826	100	80	90	20	0.1	0.03	0.073	0.1	0.07	24	0.02	0.0192
65	CA068	F	0	0	128	80	White British	0	172.5	108.7	36.5301	2.28222	102	113	0.902655	13.4	30	38.4	30.4	38.77	42.15	66.55	3.74285	1.64	92	150	84	444	-41	68	36	650	118	70	86	48	0.11	0.05	0.087	0.11	0.11	28	0.04	0.0448
66	CA069	M	1	20	134	74	White British	0	187.5	116.4	33.1093	2.46221	118	111	1.06306	12.6	24.6	37.6	27.2	27.73	32.27	84.13	4.03803	1.64	56	186	86	393	164	38	8	1068	118	76	100	42	0.1	0.04	0.071	0.1	0.09	22	0.02	0.0176
67	CA070	F	0	5	120	90	White British	0	163.5	67.8	25.3626	1.75478	84	101	0.831683	10.6	8.2	15.2	24.2	29.02	19.68	48.12	3	1.70962	76	134	78	408	-36	54	17	786	110	76	95	34	0.08	0.04	0.055	0.08	0.04	66	0.01	0.0264
68	CA071	M	1	20	151	87	White British	0	181	94.9	28.9674	2.18434	101	111	0.90991	10.4	19.2	24.7	32	25.62	24.31	70.59	3.8	1.73965	64	158	86	388	30	-1	0	938	116	82	102	34	0.16	0.04	0.107	0.16	0.12	20	0.03	0.024
69	CA072	F	0	10	128	85	White British	0	163	70.8	26.6476	1.79044	74	99	0.747475	12.6	23.1	16.6	15.4	31.21	22.1	48.7	2.8	1.56386	60	154	74	403	15	37	27	996	110	84	97	26	0.09	0.03	0.062	0.09	0.04	34	0.03	0.0408
70	CA073	F	0	10	119	83	White British	0	159.5	77.9	30.6208	1.8578	82	102	0.803922	7.9	19.9	15	22.9	30.78	23.98	53.92	3.2	1.72247	61	148	70	396	43	35	27	982	110	74	93	36	0.14	0.04	0.083	0.14	0.12	40	0.07	0.112
71	CA074	M	1	0	142	93	White British	0	173	86.6	28.9351	2.04	98	108.5	0.903226	7.3	15.4	31.4	43.4	28.72	24.88	61.72	3.3	1.61764	54	176	80	380	31	2	0	1110	108	80	95	28	0.09	0.05	0.066	0.09	0.08	36	0.04	0.0576
72	CA075	F	0	0	132	77	White British	0	165	59.2	21.7447	1.64722	70	95	0.736842	8.9	15.7	10.3	22.2	28.75	17.02	42.18	2.8	1.69983	74	132	80	422	42	52	38	812	96	74	85	22	0.11	0.06	0.074	0.11	0.08	26	0.04	0.0416
73	CA076	F	0	6	131	85	White British	0	168	62	21.9671	1.70098	72	96	0.75	9	21.6	14.8	28.1	23.62	14.64	47.36	2.6	1.52853	78	136	72	399	41	53	52	768	98	72	87	26	0.09	0.03	0.057	0.09	0.05	28	0.03	0.0336
74	CA077	M	1	10	133	90	White British	0	187	102.2	29.2259	2.30407	98.5	112	0.879464	11.8	19	25.7	28.6	27.24	27.84	74.36	3.77867	1.64	50	186	84	326	32	30	21	1194	112	84	101	28	0.1	0.04	0.065	0.1	0.05	28	0.02	0.0224
75	CA078	F	0	15	120	84	White British	0	170	73.8	25.5363	1.86682	79	102	0.77451	11.8	17.9	17.3	21.7	31.43	23.19	50.61	3.06158	1.64	70	142	86	418	47	44	30	852	100	78	92	22	0.11	0.04	0.072	0.11	0.09	44	0.03	0.0528
76	CA079	M	1	30	150	78	White British	0	178.5	96.4	30.2552	2.18628	93	106	0.877358	4	6.1	13.5	15.2	18.85	18.17	78.23	4.5	2.05829	42	160	98	388	-52	55	43	1416	122	74	100	48	0.12	0.03	0.071	0.12	0.03	48	0.02	0.0384
77	CA080	M	1	4	115	81	White British	0	177	72.6	23.1734	1.88931	89	95	0.936842	6.9	15.1	13.5	31.4	28.62	20.78	51.82	3.2	1.69374	55	184	80	366	42	37	20	1098	110	82	99	28	0.1	0.05	0.078	0.1	0.06	26	0.03	0.0312
78	CA081	M	1	15	122	77	White British	0	179	83.7	26.1228	2.04004	82	98	0.836735	3.8	6.2	10.1	11.6	13.38	11.2	72.5	3.7	1.81369	50	178	78	352	45	48	19	1190	110	76	100	34	0.1	0.04	0.063	0.1	0.04	26	0.04	0.0416
79	CA082	M	1	20	124	90	White British	0	170.5	68.8	23.6668	1.80512	77	96	0.802083	6.3	11.9	15.5	22.2	20.57	14.15	54.65	2.9	1.60654	99	148	86	447	45	92	20	606	98	62	91	36	0.16	0.05	0.099	0.16	0.13	26	0.05	0.052
80	CA083	M	1	10	109	76	White British	0	183	117	34.9368	2.43875	100	120	0.833333	6.2	8.8	21	29.4	24.4	28.54	88.46	3.8	1.55818	63	170	86	405	7	48	26	954	118	70	104	48	0.12	0.03	0.063	0.07	0.07	28	0.04	0.0448
81	CA084	F	0	0	121	75	White British	0	169	50.8	17.7865	1.54427	64	88	0.727273	4.5	12.7	12	14.5	24.92	12.66	38.14	3.1	2.00742	74	192	70	398	12	65	50	810	100	78	91	22	0.08	0.02	0.048	0.07	0.02	44	0.01	0.0176
82	CA085	F	0	0	104	78	White British	0	163.5	58.8	21.9959	1.63417	70	89	0.786517	6.2	9	9.6	19	26.62	15.65	43.15	2.9	1.77461	85	112	66	418	44	29	28	702	90	78	85	12	0.1	0.05	0.067	0.1	0.05	34	0.01	0.0136
83	CA086	M	1	4	130	71	White British	0	176	70.4	22.7273	1.8552	74	94	0.787234	3.9	8.5	8	12.3	13.75	9.68	60.72	2.7	1.45537	65	150	80	386	50	42	48	930	114	84	102	30	0.1	0.03	0.063	0.1	0.09	34	0.04	0.0544
84	CA087	M	1	12	138	76	White British	0	178.5	85.8	26.9284	2.06258	88	101	0.871287	5.4	8.6	24.4	26.8	24.36	20.9	64.9	3	1.45449	64	144	86	369	31	2	9	940	106	76	96	30	0.12	0.03	0.083	0.12	0.09	30	0.01	0.012
85	CA088	F	0	0	128	52	White British	0	165	133.2	48.9256	2.47083	117	146	0.80137	24.2	45	48.2	37.4	43.07	57.37	75.83	3.1	1.25464	85	120	74	394	22	38	0	710	98	72	87	26	0.08	0.03	0.062	0.06	0.08	30	0.03	0.036
86	CA089	M	1	0	135	82	White British	0	176.5	84.6	27.1569	2.0366	85	102	0.833333	7.3	9.6	17.8	23.9	20.81	17.61	66.99	3.1	1.52214	77	142	82	450	43	69	28	782	98	90	94	8	0.11	0.02	0.073	0.1	0.08	30	0.02	0.024
87	CA090	F	0	10	130	93	White British	0	169	80.2	28.0802	1.94035	86	116	0.741379	8.8	21.3	23.6	34.2	35.05	28.11	52.09	2.4	1.23689	77	146	76	490	37	38	12	778	110	90	99	20	0.17	0.05	0.097	0.17	0.11	22	0.04	0.0352
88	CA091	F	0	3	108	72	White British	0	167	58.8	21.0836	1.65156	64	91	0.703297	6.5	12.1	14	17.8	26.95	15.85	42.95	2.6	1.57426	46	148	94	395	37	82	41	1300	102	70	91	32	0.09	0.04	0.068	0.09	0.04	28	0.03	0.0336
89	CA092	M	1	20	132	70	White British	0	176	71	22.921	1.86309	77	98	0.785714	6.2	13.2	11.2	17.3	18.35	13.03	57.97	3	1.61023	60	134	82	394	-33	57	34	998	106	86	98	20	0.09	0.03	0.063	0.09	0.06	20	0.01	0.008
90	CA093	F	0	15	136	88	White British	0	165	78	28.6501	1.89077	78	104	0.75	11.6	21.4	19.6	28	33.77	26.34	51.66	2.7	1.42799	70	162	74	429	22	69	41	854	112	74	93	38	0.09	0.04	0.054	0.09	0.06	24	0.02	0.0192
91	CA094	M	1	20	110	75	White British	0	181	71.8	21.9163	1.89999	76	83	0.915663	4.7	11.6	13.5	23.8	19.72	14.16	57.64	2.5	1.3158	71	122	84	399	61	61	17	850	102	84	95	18	0.14	0.02	0.081	0.14	0.09	32	0.06	0.0768
92	CA095	F	0	0	133	83	White British	0	159.5	64.8	25.4714	1.6944	70	93	0.752688	11	23.3	13.3	19.4	31.06	20.13	44.67	2.8	1.6525	84	148	74	409	52	61	0	714	94	70	87	24	0.16	0.04	0.088	0.16	0.09	36	0.03	0.0432
93	CA096	F	0	5	131	83	White British	0	163	75.8	28.5295	1.85258	73	103	0.708738	12.3	24	15.1	22.2	33.25	25.2	50.6	3.03823	1.64	60	144	78	376	45	42	29	1002	106	66	94	40	0.13	0.03	0.078	0.13	0.08	22	0.03	0.0264
94	CA097	F	0	5	124	77	White British	0	162.5	60.4	22.8734	1.65118	73	94	0.776596	10.3	21.4	17	19.6	31.34	18.93	41.47	2.70793	1.64	69	154	66	388	35	29	24	872	100	72	83	28	0.1	0.02	0.056	0.1	0.02	38	0.02	0.0304
95	CA098	F	0	5	123	77	White British	0	162.5	58.6	22.1917	1.62639	69	91	0.758242	7.5	15.5	16.2	18	28.77	16.86	41.74	2.66728	1.64	100	148	84	408	53	68	-26	600	106	80	92	26	0.18	0.05	0.1	0.18	0.11	48	0.04	0.0768
96	CA099	M	1	24	118	60	White British	0	177	69.7	22.2478	1.85119	72	91	0.791209	2.8	6	6.4	6.3	13.17	9.18	60.52	3.03596	1.64	59	142	102	392	46	47	48	1022	102	72	94	30	0.09	0.03	0.063	0.09	0.07	38	0.04	0.0608
97	CA100	F	0	10	118	69	White British	0	172	66.6	22.5122	1.78382	78	96	0.8125	7.3	14.2	15	20.2	29.9	19.91	46.69	2.92546	1.64	70	148	80	403	26	84	58	852	108	92	101	16	0.1	0.02	0.068	0.1	0.05	32	0.03	0.0384
98	CA101	M	1	2	141	79	White British	0	175.5	102.6	33.3114	2.23646	101	107	0.943925	6.3	11.8	25	31.4	25.8	26.47	76.13	3.66779	1.64	61	174	94	392	15	42	33	978	120	84	107	36	0	0.03	0.061	0.1	0.06	46	0.02	0.0368
99	CA102	F	0	5	124	70	White British	0	168.4	57.6	20.3113	1.64146	64	87	0.735632	5.5	15.4	5.2	18.4	25.18	14.5	43.1	2.692	1.64	58	148	74	421	64	73	53	1034	98	80	92	18	0.14	0.03	0.083	0.14	0.07	46	0.04	0.0736
100	CA103	M	1	10	147	84	White British	0	188	85.7	24.2474	2.11552	94	104	0.903846	5.1	9.1	9	25.2	21.18	18.15	67.55	2.9	1.37082	77	211	78	399	38	36	39	780	126	96	110	30	0.13	0.02	0.089	0.09	0.11	22	0.02	0.0176
101	CA104	F	0	8	113	74	White British	0	166	60.6	21.9916	1.67163	70	98	0.714286	6.5	19	12.1	24	23.75	14.39	46.21	3	1.79466	73	146	76	435	40	56	31	828	110	86	95	24	0.08	0.03	0.058	0.08	0.08	32	0.04	0.0512
102	CA105	M	1	24	126	81	White British	0	182	77	23.246	1.97301	84	96	0.875	7.2	17	11.4	19.4	22.54	17.36	59.64	3.1	1.5712	53	166	86	376	47	40	34	1122	114	96	105	18	0.11	0.04	0.07	0.11	0.08	14	0.01	0.0056
103	CA106	F	0	10	116	78	White British	0	166	62.6	22.7174	1.69899	67	93	0.72043	5.4	18.8	12	15.8	27.4	17.15	45.45	2.6	1.53032	60	122	88	405	82	-25	24	994	106	84	98	22	0.12	0.05	0.083	0.12	0.11	46	0.07	0.1288
104	CA107	M	1	5	152	80	White British	0	186	103	29.7722	2.30687	98	109	0.899083	13.6	26.8	24.4	33.6	28.82	29.69	73.31	3.3	1.43051	78	138	78	376	51	60	27	770	98	82	91	16	0.11	0.04	0.066	0.11	0.08	20	0.04	0.032
105	CA108	M	1	4	137	93	White British	0	166	67	24.3141	1.75768	86	95	0.905263	10.6	20.2	30	42.2	27.85	18.66	48.34	2.8826	1.64	61	146	84	377	48	39	16	976	106	88	99	18	0.14	0.04	0.088	0.14	0.07	28	0.01	0.0112
106	CA109	M	1	20	135	70	White British	0	187	93.2	26.6522	2.20028	89	107	0.831776	7.9	22	16.8	28	23.82	22.2	71	3.3	1.49981	74	132	88	437	-26	66	38	812	106	86	99	20	0.11	0.04	0.078	0.08	0.1	22	0.01	0.0088
107	CA110	F	0	0	126	92	White British	0	174.5	81.1	26.6336	1.9827	73	97	0.752577	8.2	28.5	17.2	16.4	31.76	25.76	55.34	3.25163	1.64	85	150	74	418	12	43	12	702	118	98	106	20	0.16	0.04	0.098	0.16	0.12	32	0.03	0.0384
108	CA111	M	1	0	146	98	White British	0	169	99.2	34.7327	2.15798	107	109	0.981651	16.8	20.2	38.4	32.4	29.83	29.59	69.61	3.5	1.62189	71	148	90	386	33	9	0	840	110	90	104	20	0.12	0.05	0.086	0.12	0.06	26	0.03	0.0312
109	CA112	M	1	4	118	76	White British	0	183.5	80.6	23.9366	2.02691	77	101	0.762376	5.4	12.9	8.2	27.6	19.83	15.99	64.61	3.4	1.67743	59	154	76	356	30	69	43	1012	104	90	98	14	0.09	0.03	0.069	0.09	0.07	38	0.02	0.0304
110	CA113	F	0	4	125	79	White British	0	166	68.4	24.8222	1.77595	78	95	0.821053	8.2	21.3	13	31.8	32.57	22.28	46.12	3.1	1.74554	86	142	66	400	48	34	19	696	114	72	98	42	0.16	0.05	0.094	0.16	0.12	42	0.1	0.168
111	CA115	F	0	0	115	77	White British	0	164.5	52.2	19.2903	1.54443	69	87	0.793103	6.9	21	26.2	35.4	26.08	13.61	38.59	2.6	1.68347	50	148	74	374	49	18	46	1204	96	68	82	28	0.18	0.03	0.102	0.18	0.1	30	0.06	0.072
112	CA116	F	0	8	124	78	White British	0	169	67.2	23.5286	1.77614	70	91	0.769231	6.2	13.5	10.8	21	27.26	18.32	48.88	3	1.68906	62	128	72	440	-22	38	10	962	106	80	94	26	0.13	0.01	0.068	0.06	0.05	30	0.04	0.048
113	CA117	F	0	5	130	88	Irish white	0	152.5	51.2	22.0156	1.47271	64	83	0.771084	7.1	19.8	10.1	21.6	29.12	14.91	36.29	2.6	1.76545	60	136	66	391	55	47	29	996	108	84	96	24	0.14	0.04	0.084	0.14	0.07	30	0.04	0.048
114	CA118	M	1	14	126	71	White British	0	177.5	72	22.8526	1.88414	76	94	0.808511	4.2	8.2	12.6	29	22.35	16.09	55.91	3	1.59223	50	142	80	360	46	47	46	1200	116	84	98	32	0.14	0.03	0.081	0.14	0.09	42	0.04	0.0672
115	CA119	F	0	0	121	82	White British	0	160	75.4	29.4531	1.8306	81	107	0.757009	12.3	28.7	22.8	45	38.23	28.82	46.58	3.00219	1.64	70	134	70	370	15	33	27	856	100	72	89	28	0.16	0.06	0.092	0.12	0.08	30	0.03	0.036
116	CA120	M	1	0	114	81	White British	0	177	94.2	30.068	2.15209	97	108	0.898148	12.6	15.6	24.5	41.2	26.68	25.13	69.07	3.52943	1.64	65	140	90	399	-51	81	55	918	112	82	99	30	0.09	0.03	0.071	0.08	0.07	22	0.03	0.0264
117	CA121	M	1	30	133	73	White British	0	173.5	76.6	25.4466	1.92138	80	97	0.824742	4.2	11.4	12.7	20	18.45	14.13	62.47	3.15106	1.64	47	172	90	343	33	51	10	1264	108	90	99	18	0.13	0.05	0.092	0.13	0.09	14	0.01	0.0056
118	CA122	M	1	10	136	78	White British	0	175	70.6	23.0531	1.85255	73	89	0.820225	4.4	8.7	8.4	17.7	15.92	11.24	59.36	3.03818	1.64	66	150	78	331	13	65	65	912	106	78	91	28	0.08	0.03	0.05	0.07	0.08	23	0.01	0.0092
119	CA123	F	0	7	134	95	White British	0	155	86	35.796	1.92426	90	110	0.818182	17	39.4	39.1	42.6	41.83	35.97	50.03	3.15579	1.64	85	156	74	396	43	17	0	702	112	80	99	32	0.17	0.06	0.099	0.17	0.08	36	0.02	0.0288
120	CA124	M	1	0	123	83	Austrian white	0	171	65.4	22.3659	1.76253	78	95	0.821053	3.6	8.3	10.6	21.8	20.25	13.24	52.16	3	1.7021	81	172	80	395	60	51	59	740	124	90	110	34	0.22	0.04	0.114	0.22	0.09	50	0.06	0.12
121	CA125	M	1	15	131	87	White British	0	185.5	87.2	25.3413	2.11972	87	108	0.805556	8.7	22.2	19.2	38.6	27.69	24.15	63.05	3	1.41528	45	148	82	341	-18	48	14	1322	110	80	92	30	0.12	0.04	0.083	0.05	0.11	28	0.04	0.0448
122	CA126	F	0	0	122	86	White British	0	160.5	64.2	24.9221	1.69182	76	94	0.808511	7.8	16	16.2	27.3	31.13	19.98	44.22	2.7	1.59592	96	178	80	422	49	33	42	626	104	74	88	30	0.12	0.02	0.064	0.12	0.05	32	0.05	0.064
123	CA127	F	0	5	147	77	White British	0	158	73	29.2421	1.78994	84	103	0.815534	12.4	32	19	29.3	35.84	26.16	46.84	2.6	1.45256	84	196	60	418	32	75	31	716	114	78	100	36	0.12	0.03	0.078	0.12	0.09	36	0.09	0.1296
124	CA128	M	1	10	125	77	White British	0	198.5	124.4	31.5718	2.61902	114	119	0.957983	12.2	21.7	40	59.4	31.14	38.74	85.66	3.7	1.41274	73	152	90	398	-42	65	24	818	112	84	101	28	0.12	0.05	0.079	0.12	0.08	50	0.03	0.06
125	CA129	M	1	20	144	79	White British	0	184.5	77.8	22.8553	1.99681	82	100	0.82	4	18	12.1	36	25.14	19.56	58.24	3.27477	1.64	52	132	78	377	94	39	27	1148	112	88	101	24	0.12	0.02	0.061	0.12	0.05	16	0.02	0.0128
126	CA130	M	1	2	124	76	White British	0	179	69.4	21.6597	1.85761	75	91	0.824176	5	13.8	8.4	13.3	16.32	11.32	58.08	2.9	1.56114	54	146	94	387	49	91	63	1120	108	84	96	24	0.12	0.02	0.078	0.12	0.02	16	0.01	0.0064
127	CA131	M	1	30	118	81	White British	0	199	75	18.9389	2.03613	76	94	0.808511	3.1	9	7.7	12.9	13.75	10.31	64.69	3.33926	1.64	78	150	74	390	40	34	16	770	116	86	98	30	0.16	0.04	0.091	0.16	0.08	30	0.04	0.048
128	CA132	F	0	40	131	81	White British	0	171	62.4	21.3399	1.72163	71	94	0.755319	11.5	23	15.2	29	24.47	15.27	47.13	2.9	1.68445	75	120	70	387	32	33	9	800	92	68	84	24	0.09	0.03	0.063	0.09	0.03	36	0.02	0.0288
129	CA133	F	0	10	125	78	White British	0	165	56.6	20.7897	1.61064	66	88	0.75	5.4	14.8	12	16.6	26.49	14.99	41.61	2.64145	1.64	65	156	76	391	55	78	56	926	90	76	86	14	0.11	0.04	0.068	0.11	0.07	38	0.07	0.1064
130	CA134	F	0	2	127	84	White British	0	161	57.6	22.2214	1.60499	72	94	0.765957	8	17.6	11.5	19.6	28.65	16.5	41.1	2.63219	1.64	88	134	74	401	43	27	31	678	102	80	90	22	0.07	0.01	0.048	0.07	0.07	28	0.01	0.0112
131	CA135	F	0	14	125	76	White British	0	162	61.4	23.3958	1.66223	71	95	0.747368	8.8	16.6	12.4	9.4	26.02	15.97	45.43	2.72605	1.64	75	158	76	388	24	49	38	804	108	90	102	18	0.12	0.03	0.078	0.12	0.05	36	0.02	0.0288
132	CA136	M	1	2	156	97	White British	0	175	105	34.2857	2.25924	110	112	0.982143	15.3	24.4	41.8	59.4	31.85	33.44	71.56	3.70515	1.64	67	158	90	369	23	31	15	898	106	90	99	16	0.12	0.04	0.08	0.08	0.09	32	0.06	0.0768
133	CA137	F	0	0	119	78	White British	0	170.5	69.4	23.8732	1.81297	78	99	0.787879	9.4	20.9	11.2	15.4	29.94	20.78	48.62	2.97327	1.64	61	162	80	392	10	2	10	982	106	92	103	14	0.08	0.01	0.046	0.06	0.04	30	0.01	0.012
134	CA138	F	0	6	122	79	White British	0	158	54.4	21.7914	1.54517	66	89	0.741573	9.1	20.4	15.2	21.9	22.39	12.18	42.22	2.53408	1.64	82	144	78	462	61	47	14	736	98	82	90	16	0.16	0.03	0.091	0.16	0.1	30	0.06	0.072
135	CA139	M	1	6	139	86	Greek white	0	172	77.8	26.298	1.92798	79	98	0.806122	5.5	13.4	14	18.4	19.19	14.93	62.87	3.5	1.81537	69	158	82	395	39	41	53	866	110	92	101	18	0.1	0.03	0.065	0.1	0.1	44	0.04	0.0704
136	CA140	F	0	3	135	85	White British	0	156	54.4	22.3537	1.53536	72	90	0.8	7.4	20.3	14.4	19.8	29.91	16.27	38.13	3.1	2.01907	79	150	80	487	131	0	34	758	106	80	92	26	0.18	0.04	0.104	0.18	0.14	24	0.02	0.0192
137	CA141	F	0	5	139	89	White British	0	171	69	23.597	1.81039	74	99	0.747475	7.6	15.1	17.9	24.2	30.58	21.1	47.9	2.96903	1.64	85	146	84	392	36	78	15	710	112	80	99	32	0.22	0.05	0.123	0.22	0.15	40	0.09	0.144
138	CA142	M	1	10	113	68	White British	0	185.5	82	23.8301	2.05555	81	99	0.818182	9.3	14.7	16.6	32.4	23.53	19.3	62.7	3.3	1.60541	79	132	78	422	64	65	66	762	120	80	99	40	0.18	0.01	0.079	0.18	0.03	20	0.02	0.016
139	CA143	M	1	10	135	90	White British	0	175	92.4	30.1714	2.11936	89	106	0.839623	7	15.7	25.9	42	26.23	24.24	68.16	3.7	1.74581	73	156	88	406	153	6	13	822	120	82	95	38	0.11	0.04	0.072	0.11	0.08	12	0.01	0.0048
140	CA144	M	1	10	114	83	White British	0	172	77.8	26.298	1.92798	78	98	0.795918	9.6	15.6	10.3	32.4	22.63	17.61	60.19	3.16189	1.64	72	160	76	373	51	60	29	832	120	96	101	24	0.13	0.05	0.078	0.13	0.05	0	0	0
141	CA146	F	0	2	123	77	White British	0	163	58	21.83	1.62053	65	91	0.714286	5.5	16	10	26.6	29	16.82	41.18	2.5	1.54271	72	152	74	383	54	52	48	836	106	72	88	34	0.16	0.06	0.095	0.16	0.08	0	0	0
142	CA147	F	0	5	120	81	White British	0	165.5	46.2	16.8673	1.45737	59	80	0.7375	4.2	8.9	7.1	13.4	20.79	9.61	36.59	2.4	1.64681	53	196	66	383	1	57	40	1124	118	70	97	48	0.04	0.01	0.029	0.04	0.02	11	0.01	0.0044
143	CA148	F	0	4	121	75	White British	0	164.5	69.2	25.5726	1.77822	70	95	0.736842	8	14.9	15.5	26.4	30.58	21.16	48.04	2.7	1.51837	82	130	86	430	12	-21	30	734	94	80	84	14	0.09	0.03	0.062	0.07	0.07	20	0.01	0.008
144	CA149	F	0	14	117	77	White British	0	155.5	64.4	26.6333	1.66785	73	100	0.73	10.1	18.6	17.5	37.5	33.14	21.34	43.06	2.9	1.73877	58	144	74	404	66	94	60	1040	104	80	92	24	0.2	0.05	0.103	0.2	0.07	22	0.02	0.0176
145	CA150	M	1	30	130	72	White British	0	185	77	22.4982	1.98921	76	96	0.791667	3.7	7.6	9.2	8.1	12.16	9.36	67.64	3.4	1.70922	63	146	80	378	-4	48	16	948	110	80	97	30	0.18	0.03	0.103	0.08	0.18	22	0.02	0.0176
146	CA151	F	0	0	134	82	White British	0	168	55.4	19.6287	1.6079	65	88	0.738636	7.1	14	5.8	17.9	24.62	13.64	41.76	3.1	1.92798	64	156	80	427	11	19	0	938	96	74	87	22	0.09	0.02	0.053	0.06	0.06	24	0.03	0.0288
147	CA152	F	0	0	131	85	White British	0	180.5	61	18.723	1.74885	62	89	0.696629	9	15.7	9.1	11.3	25.37	4.75	13.97	2.86811	1.64	67	150	70	372	48	-17	22	896	98	74	88	24	0.11	0.04	0.061	0.11	0.04	32	0.03	0.0384
148	CA153	F	0	0	126	78	White British	0	164.5	55.2	20.3989	1.58819	61	85	0.717647	8.5	21.4	11.3	18.7	28.54	15.76	39.44	2.60462	1.64	72	120	72	413	-0.39	79	31	836	98	70	85	28	0.14	0.01	0.072	0.14	0.06	38	0.06	0.0912
149	CA154	M	1	5	132	90	White British	0	182	76.8	23.1856	1.97045	78	98	0.795918	6.8	13.8	10	18.2	18.91	14.53	62.27	3.23154	1.64	92	150	80	403	63	65	51	654	96	82	90	14	0.19	0.06	0.103	0.19	0.12	16	0.02	0.0128
150	CA155	M	1	15	122	90	White British	0	177	66.8	21.3221	1.81227	71	96	0.739583	3.8	8.9	6.5	10.6	13	8.68	58.12	2.97213	1.64	78	154	80	368	68	35	35	766	102	80	91	22	0.17	0.06	0.09	0.17	0.08	28	0.05	0.056
151	CA156	F	0	0	118	88	White British	0	158.5	60.4	24.0424	1.63073	73	94	0.776596	7.5	14.3	16	26.4	29.49	17.81	42.59	2.6744	1.64	108	132	74	406	43	42	21	554	104	84	93	20	0.19	0.05	0.109	0.19	0.05	38	0.04	0.0608
152	CA157	M	1	6	135	71	White British	0	189	83	23.2356	2.08746	86	98	0.877551	4.6	9	15.1	18.7	20.96	17.4	65.6	3.9	1.8683	58	180	92	400	38	84	44	1040	112	82	96	30	0.15	0.04	0.078	0.09	0.15	46	0.09	0.1656
153	CA158	F	0	8	136	92	White British	0	169	80	28.0102	1.93793	77	109	0.706422	12.2	24.1	26.5	26	35.69	28.56	51.44	2.7	1.39324	71	128	82	410	49	50	29	850	108	84	100	24	0.13	0.04	0.086	0.13	0.11	32	0.06	0.0768
154	CA159	M	1	8	117	74	White British	0	181	90	27.4717	2.1272	79	102	0.77451	5.8	7	9.6	17	16.33	14.7	75.3	3.6	1.69236	61	142	86	400	-11	66	21	980	118	92	100	26	0.11	0.03	0.063	0.03	0.1	14	0.01	0.0056
155	CA160	F	0	0	119	81	White British	0	165.5	50.4	18.4007	1.52217	64	85	0.752941	5.8	14.6	8.3	14.4	24.1	12.15	38.25	2.3	1.511	67	126	76	417	15	89	58	894	100	76	93	24	0.07	0.01	0.04	0.03	0.04	26	0.02	0.0208
156	CA161	M	1	15	130	73	White British	0	184	88	25.9924	2.1208	90	107	0.841121	13.1	15.4	25.1	29.1	25.09	22.08	65.92	3.1	1.46171	56	152	84	411	35	29	17	1064	96	78	88	18	0.11	0.06	0.076	0.11	0.06	14	0.02	0.0112
157	CA162	F	0	6	130	82	White British	0	163.5	64.8	24.2404	1.71552	69	92	0.75	12.6	18.5	13.5	23.8	31.36	20.32	44.48	2.81345	1.64	92	126	70	443	56	77	33	652	108	60	94	48	0.18	0.03	0.089	0.18	0.07	26	0.02	0.0208
158	CA163	F	0	3	127	90	White British	0	167	56.2	20.1513	1.61464	63	86	0.732558	8.5	16.8	12.8	18	29.76	16.73	39.47	2.64801	1.64	60	170	94	397	60	46	45	996	122	66	108	56	0.13	0.03	0.088	0.16	0.11	34	0.07	0.0952
159	CA164	M	1	16	128	76	White British	0	185	78.6	22.9657	2.00977	74	98	0.755102	4.5	11.2	9.8	15.3	16.41	12.9	65.7	3.29602	1.64	82	162	88	398	132	15	45	730	118	80	101	38	0.15	0.03	0.082	0.12	0.15	28	0.05	0.056
160	CA165	F	0	0	122	80	White British	0	153.5	68.2	28.9446	1.70528	78	104	0.75	18.6	27.6	26	37.8	38.39	26.18	42.02	2.7	1.58332	96	154	72	391	33	45	16	628	106	90	97	16	0.12	0.05	0.081	0.12	0.1	40	0.07	0.112
161	CA166	M	1	4	120	69	White British	0	175	72.6	23.7061	1.87861	76	97	0.783505	6	12.3	12.4	31	23.77	17.26	55.34	3.1	1.65016	63	154	80	354	64	44	33	956	120	80	102	40	0.14	0.04	0.075	0.14	0.08	24	0.01	0.0096
162	CA167	M	1	3	128	76	White British	0	188	71	20.0883	1.92556	73	92	0.793478	4.4	10.8	10.7	20	18.17	12.9	58.1	3	1.55799	59	154	86	372	60	48	36	1010	120	90	107	30	0.18	0.06	0.102	0.18	0.15	24	0.05	0.048
163	CA168	F	0	3	124	87	White British	0	170	77.8	26.9204	1.91674	75	102	0.735294	10.2	22.2	16.2	31	33.59	26.13	51.67	3.14345	1.64	74	148	72	373	19	10	29	810	108	84	99	24	0.13	0.04	0.075	0.09	0.08	40	0.04	0.064
164	CA169	F	0	0	144	83	White British	0	168	99.6	35.2891	2.15592	92	122	0.754098	19.4	41	37.4	44.2	41.91	41.75	57.85	3.1	1.4379	82	176	76	406	0	5	6	734	112	76	96	36	0.12	0.01	0.061	0.09	0.04	42	0.04	0.0672
165	CA170	M	1	6	117	79	White British	0	183.5	73.4	21.7984	1.93426	76	96	0.791667	4.2	11.3	12.6	23.3	19.21	14.1	59.3	2.8	1.44758	56	142	88	352	16	81	56	1072	120	82	106	38	0.07	0.01	0.055	0.07	0.01	20	0.01	0.008
166	CA171	M	1	3	135	82	White British	0	184.5	79.4	23.3253	2.01724	90	99	0.909091	4.7	10.6	10.4	30	22.68	18.01	61.39	3.7	1.83419	53	182	80	377	7	12	32	1140	122	94	108	28	0.12	0.01	0.077	0.07	0.12	42	0.03	0.0504
167	CA172	F	0	5	125	88	White British	0	167.5	56.8	20.245	1.62566	71	92	0.771739	7.8	17.3	20.8	19.7	30.76	17.47	39.33	2.8	1.72237	90	146	84	413	54	77	36	670	90	72	81	18	0.15	0.03	0.08	0.15	0.08	36	0.05	0.072
168	CA173	F	0	6	122	81	White British	0	157.5	57.6	23.22	1.58745	73	92	0.793478	7	13.9	14.8	20.8	29.85	17.19	40.41	2.60342	1.64	69	150	80	401	60	78	49	872	110	82	91	28	0.16	0.02	0.081	0.16	0.04	20	0.01	0.008
169	CA174	F	0	20	112	75	White British	0	180	59	18.2099	1.71756	63	90	0.7	6.3	11.3	9.5	16.2	24.16	14.26	44.74	2.7	1.572	65	168	76	402	56	83	40	924	98	84	94	14	0.17	0.03	0.101	0.17	0.14	34	0.03	0.0408
170	CA175	F	0	30	134	90	White British	0	166	65.6	23.8061	1.73922	66	98	0.673469	13.1	25.8	14.8	19.9	31.37	20.58	45.02	2.6	1.49492	69	136	76	394	39	8	6	864	112	84	100	28	0.09	0.04	0.058	0.08	0.07	28	0.02	0.0224
171	CA176	M	1	30	107	66	White British	0	178	78.2	24.6812	1.96636	78	96	0.8125	4	12.6	10.3	30.4	20.54	16.06	62.14	3.6	1.8308	71	142	80	424	40	60	26	848	112	74	99	38	0.09	0.04	0.066	0.09	0.09	0	0	0
172	CA177	M	1	0	115	60	White British	0	179.5	64.2	19.9254	1.78916	73	90	0.811111	3.8	6	8.1	9.8	11.78	7.56	56.64	2.8	1.56498	65	142	78	372	42	61	66	924	112	84	99	28	0.1	0.05	0.074	0.1	0.09	20	0.05	0.04
173	CA178	M	1	20	136	86	White British	0	178.5	71.2	22.3462	1.87892	71	93	0.763441	3.4	6.9	9.4	12.6	16.94	12.06	59.14	3.5	1.86277	61	164	94	398	-54	65	25	980	132	94	116	38	0.12	0.05	0.071	0.12	0.05	32	0.01	0.0128
174	CA179	M	1	20	129	79	White British	0	184	85	25.1063	2.08433	78	98	0.795918	5.4	10.6	12.8	20.3	21.34	18.14	66.86	3.4	1.63122	55	160	92	399	56	81	31	1096	122	80	106	42	0.11	0.02	0.06	0.11	0.05	32	0.03	0.0384
175	CA180	M	1	35	118	70	White British	0	172	57.8	19.5376	1.66179	67	82	0.817073	4.7	8.9	7.3	13.6	14.74	8.52	49.28	2.9	1.7451	43	152	84	356	39	61	42	1390	96	76	90	20	0.06	0.02	0.042	0.06	0.06	20	0.01	0.008
176	CA181	M	1	6	129	78	White British	0	185	73.2	21.3879	1.9395	74	98	0.755102	4.1	10.7	7.5	16.5	15.8	11.57	61.63	2.9	1.49523	75	126	72	387	54	17	30	798	94	68	87	26	0.17	0.03	0.086	0.17	0.06	46	0.06	0.1104
177	CA182	M	1	4	131	78	White British	0	170.5	65.8	22.6348	1.76532	73	93	0.784946	4.5	13.4	13.2	20.3	19.21	12.64	53.16	3.1	1.75605	62	172	72	367	68	23	43	972	116	86	103	30	0.15	0.02	0.073	0.15	0.04	30	0.03	0.036
178	CA183	M	1	60	134	86	White British	0	193	103.4	27.7591	2.35444	99	109	0.908257	9.7	19.6	29.4	43	34.59	35.76	67.64	4.1	1.74139	81	260	88	413	140	11	24	742	106	88	100	18	0.15	0.03	0.082	0.15	0.04	0	0	0
179	CA184	M	1	0	132	78	White British	0	185.5	108.2	31.4441	2.36121	99	113	0.876106	4.2	11.2	18.3	26.2	21.08	22.81	85.39	3.4	1.43994	58	178	84	344	41	44	15	1036	104	86	95	18	0.07	0.02	0.048	0.07	0.04	24	0.01	0.0096
180	CA185	M	1	10	136	79	White British	0	174	110	36.3324	2.30579	108	116	0.931034	10.7	11	33	43.2	28.77	31.65	78.35	4.1	1.77813	65	164	72	412	37	-10	13	922	108	84	103	24	0.09	0.04	0.068	0.09	0.08	24	0.03	0.0288
181	CA186	M	1	0	132	55	White British	0	180	87	26.8519	2.08567	81	100	0.81	2.8	5.4	8.2	12.6	15.82	13.76	73.24	3.1	1.48634	49	144	90	383	79	86	18	1224	122	80	105	42	0.12	0.05	0.085	0.12	0.09	48	0.03	0.0576
182	CA187	M	1	40	129	82	White British	0	180	66.7	20.5864	1.8262	73	92	0.793478	4.2	13.5	9.7	27	19.9	13.27	53.43	2.9	1.588	62	118	84	371	50	80	54	964	110	70	94	40	0.12	0.04	0.068	0.12	0.08	28	0.03	0.0336
183	CA188	M	1	24	134	80	White British	0	180	82.5	25.463	2.03101	84	108	0.777778	5	6	14.4	25.4	19.07	15.73	66.77	3.1	1.52633	70	148	84	375	56	74	28	862	110	84	99	26	0.15	0.03	0.082	0.15	0.1	39	0.03	0.0468
184	CA189	M	1	25	132	77	White British	0	177	104.8	33.4514	2.26995	101	112	0.901786	9	18.2	21.7	44	26.55	27.82	76.98	3.2	1.40972	51	170	88	368	21	22	10	1168	122	100	114	22	0.15	0.05	0.097	0.12	0.07	48	0.04	0.0768
185	CA190	M	1	6	132	80	White British	0	190	92	25.4848	2.20353	89	110	0.809091	5.5	18.7	11	18.2	19.68	18.1	73.9	3.4	1.54298	53	142	96	367	-54	79	40	1130	108	74	96	34	0.08	0.03	0.051	0.08	0.03	0	0	0
186	CA191	M	1	20	133	94	White British	0	182.5	79	23.7193	2.00121	81	94	0.861702	7	11	11.4	15.3	17.51	13.83	65.17	3.1	1.54906	57	142	92	395	-1	66	33	1048	98	80	86	18	0.14	0.02	0.073	0.07	0.11	24	0.01	0.0096
187	CA192	M	1	0	134	65	White British	0	177	66	21.0667	1.80139	71	88	0.806818	3.5	5.1	9.4	7.7	10.9	7.19	58.81	2.6	1.44333	73	194	74	460	80	17	14	818	112	84	102	28	0.11	0.03	0.071	0.11	0.07	26	0.02	0.0208
188	CA193	M	1	6	130	80	White British	0	179	80	24.968	1.99444	80	100	0.8	4.1	8.2	14.9	23	21.57	17.26	62.74	3.27088	1.64	72	172	90	398	62	87	38	828	118	72	101	46	0.15	0.01	0.078	0.15	0.07	30	0.03	0.036
189	CA194	M	1	0	113	77	White British	0	185.5	70	20.3428	1.8992	75	84	0.892857	4.4	14	7	17.9	20.01	14.01	55.99	2.9	1.52696	61	164	84	364	59	85	45	976	108	76	97	32	0.11	0.01	0.058	0.11	0.02	40	0.01	0.016		CA M	CA F
190	CA195	M	1	14	136	84	White British	0	176.5	74	23.7543	1.90475	88	94	0.93617	7.8	17.9	19.1	38	26.94	19.94	54.06	3.12378	1.64	75	186	82	388	53	38	44	796	126	88	101	38	0.13	0.04	0.072	0.13	0.07	30	0.05	0.06		100	100
191	CA196	M	1	5	136	90	White British	0	188.5	123.6	34.7853	2.54398	116	120	0.966667	7.8	19.1	20.6	41	27.67	34.2	89.4	3.7	1.45441	58	154	88	368	44	30	21	1032	112	86	101	26	0.14	0.04	0.091	0.14	0.1	28	0.03	0.0336
192	CA197	M	1	0	134	75	White British	0	180.5	80.2	24.6161	2.00528	76	99	0.767677	5.8	13.2	12.5	28	21	16.84	63.36	3.1	1.54592	66	148	78	378	84	94	41	916	102	52	89	50	0.1	0.02	0.062	0.1	0.02	20	0.03	0.024
193	CA198	M	1	2	135	83	White British	0	172.5	64.6	21.7097	1.75938	75	94	0.797872	3.8	12.6	11.5	20.5	18.48	11.94	52.66	3.3	1.87566	68	152	92	444	74	76	37	876	96	80	90	16	0.12	0.01	0.073	0.12	0.09	16	0.02	0.0128
194	CA199	M	1	20	125	82	White British	0	174.5	85	27.9144	2.02981	93	98	0.94898	7.5	10.9	26.4	28.8	25.67	21.82	63.18	3.1	1.52723	64	198	76	391	47	48	30	934	102	82	97	20	0.14	0.05	0.089	0.14	0.12	26	0.03	0.0312
195	CA200	M	1	12	142	80	White British	0	183.5	91.3	27.1143	2.15726	98	103	0.951456	7.2	13.3	18	31	25.05	22.87	68.43	3.8	1.7615	69	156	80	379	2	32	42	872	100	82	88	18	0.09	0.01	0.065	0.08	0.065	24	0.01	0.0096
196	CA201	M	1	15	128	80	German white	0	192	91	24.6853	2.20303	91	101	0.90099	7.2	12	12.8	23.8	20.21	18.39	72.61	3.8	1.7249	64	136	88	367	174	47	17	932	114	80	94	34	0.11	0.03	0.064	0.07	0.09	42	0.01	0.0168
197	CA202	M	1	8	125	75	White British	0	173.5	75.2	24.9815	1.90374	84	94	0.893617	3.4	8.5	10.7	12.6	17.83	13.41	61.79	4	2.10113	42	140	88	364	123	23	28	1436	106	80	93	26	0.09	0.03	0.063	0.09	0.05	26	0.02	0.0208
198	CA203	M	1	21	137	83	White British	0	187.5	84.2	23.9502	2.09414	90	111	0.810811	5.6	14.2	13.1	19.1	19.35	16.29	67.91	3.4	1.62358	41	184	88	356	36	-3	21	1446	100	62	88	38	0.09	0.02	0.056	0.09	0.03	38	0.03	0.0456
199	CA204	M	1	4	132	78	White British	0	183	84.8	25.3217	2.07621	95	99	0.959596	6.4	18.4	20.5	25.4	25.23	21.4	63.4	3.40499	1.64	73	134	98	399	150	16	22	822	100	76	89	24	0.11	0.04	0.064	0.11	0.08	18	0.01	0.0072
200	CA205	M	1	6	146	81	White British	0	186	69.4	20.0601	1.89359	76	96	0.791667	3.4	7.8	6.9	13.2	16.61	11.53	57.87	3.9	2.05958	83	180	84	416	73	51	45	724	124	90	107	34	0.24	0.05	0.121	0.24	0.1	36	0.04	0.0576
201	SA001	M	1	0	114	63	Pakistani	1	177	65.8	21.0029	1.79866	75	94	0.797872	3.8	11	10.8	13.8	15.99	10.52	55.28	2.84188	1.58	67	132	76	385	69	68	60	894	118	94	102	24	0.23	0.08	0.131	0.23	0.11	22	0.01	0.0088
202	SA002	M	1	8	123	78	Sri Lankan	1	173	74	24.7252	1.88577	85	96	0.885417	3	7	14	19	17.04	12.61	61.39	2.97951	1.58	69	152	76	415	44	64	22	864	104	76	91	28	0.08	0.03	0.053	0.07	0.08	32	0.03	0.0384
203	SA003	M	1	0	112	70	Pakistani	1	183	83.2	24.844	2.05653	94	103	0.912621	19.4	22	19	22	25.04	20.83	62.37	3.24932	1.58	62	160	72	349	49	-9	16	972	114	82	99	32	0.13	0.03	0.073	0.13	0.05	28	0.01	0.0112
204	SA004	M	1	0	116	80	Pakistani	1	179	82.9	25.8731	2.03026	91.5	104.5	0.875598	14.9	29.6	15	35.2	26.79	22.21	60.69	3.20782	1.58	66	132	76	361	151	40	13	910	106	78	95	28	0.14	0.03	0.068	0.14	0.04	26	0.01	0.0104
205	SA005	M	1	10	116	76	Indian	1	169	95.6	33.4722	2.11846	105	109	0.963303	13.8	26.2	34.8	35.6	30.09	28.76	66.84	3.34717	1.58	68	168	94	400	38	-10	0	882	124	82	109	42	0.12	0.05	0.069	0.12	0.09	44	0.04	0.0704
206	SA006	M	1	20	142	83	Pakistani	1	170.5	81.2	27.9323	1.96105	96	104	0.923077	6.8	14.2	27.6	38.2	27.46	22.29	58.91	3.09846	1.58	62	150	90	397	52	98	28	966	108	92	103	16	0.11	0.03	0.069	0.08	0.09	30	0.01	0.012
207	SA007	M	1	15	122	78	Indian	1	177.5	80	25.3918	1.98606	81	104	0.778846	5.6	17.6	18.2	31.2	25.52	20.42	59.58	3.13798	1.58	53	136	78	373	65	2	23	1126	114	88	104	26	0.1	0.05	0.078	0.1	0.1	26	0.02	0.0208
208	SA008	F	0	0	112	72	Pakistani	1	159.5	61.3	24.0957	1.64801	83	100	0.83	5.4	10.2	20.2	23.4	29.27	17.94	43.36	2.60385	1.58	97	162	74	405	64	58	-14	618	128	88	114	40	0.23	0.05	0.128	0.23	0.09	14	0.01	0.0056
209	SA009	F	0	0	114	60	Indian	1	160	64	25	1.68655	71.5	105	0.680952	5.9	11.6	24	23.8	30.69	19.64	44.36	2.66475	1.58	85	196	72	421	4	63	22	706	112	80	100	32	0.14	0.05	0.08	0.08	0.05	30	0.02	0.024
210	SA010	F	0	0	129	93	Pakistani	1	161.7	58.6	22.4118	1.62238	78.5	97.5	0.805128	9.2	22.5	12.6	22.8	30.09	17.64	40.96	2.56336	1.58	75	158	66	390	36	41	37	804	108	84	97	24	0.11	0.04	0.067	0.11	0.05	30	0.02	0.024
211	SA011	F	0	0	106	58	Pakistani	1	164.5	60	22.1727	1.6558	62	93	0.666667	8.4	20.4	12.5	23.5	22.05	13.23	46.77	2.61616	1.58	71	122	76	393	38	53	26	840	96	82	89	14	0.08	0.02	0.055	0.08	0.05	0	0	0
212	SA012	M	1	0	128	86	Pakistani	1	188	75.2	21.2766	1.98169	78	94	0.829787	3.3	5.3	12.8	12.7	14.25	10.72	64.48	3.13108	1.58	67	134	76	346	85	77	47	898	114	60	99	54	0.15	0.03	0.076	0.15	0.06	56	0.06	0.1344
213	SA013	M	1	2	122	84	Indian	1	169	59.1	20.6926	1.66566	65.5	77.5	0.845161	3.1	7.8	8.7	13	13.72	8.11	50.99	2.63174	1.58	64	144	84	366	63	89	59	934	120	78	103	42	0.14	0.03	0.081	0.14	0.08	22	0.01	0.0088
214	SA014	F	0	0	150	78	Pakistani	1	170	113.3	39.2042	2.31307	115	125	0.92	26.6	38.2	39.2	56.9	44.16	49.91	63.09	3.65465	1.58	85	168	74	426	24	34	22	706	110	84	98	26	0.18	0.08	0.125	0.18	0.08	30	0.04	0.048
215	SA015	M	1	1	138	84	Indian	1	171	73.3	25.0675	1.86594	79	98	0.806122	3.1	8.3	13.4	20.8	20.55	15.07	58.23	2.94819	1.58	54	178	82	354	56	56	40	1104	112	76	100	36	0.11	0.03	0.068	0.11	0.09	30	0.05	0.06
216	SA016	F	0	10	121	69	Indian	1	153	58.4	24.9477	1.57544	66	89	0.741573	6	15.3	20	13.8	28.23	16.49	41.91	2.48919	1.58	72	116	70	397	13	-11	0	830	100	82	87	18	0.07	0.03	0.047	0.07	0.05	28	0.02	0.0224
217	SA017	M	1	0	136	82	Indian	1	167	62	22.231	1.69591	72	82	0.878049	4.6	8	17.1	17.2	20.85	12.93	49.07	2.67954	1.58	56	170	74	359	36	18	15	1072	114	92	104	22	0.11	0.04	0.073	0.11	0.09	34	0.04	0.0544
218	SA018	M	1	0	136	64	Indian	1	189.5	76.4	21.2753	2.0054	80	94	0.851064	3.6	9.5	12.5	19.8	20.51	15.67	60.73	3.2	1.5957	62	164	72	374	61	70	40	968	106	90	102	16	0.1	0.02	0.054	0.1	0.03	16	0.03	0.0192
219	SA019	M	1	12	141	93	Indian	1	178	76.4	24.1131	1.94359	89	97	0.917526	5.8	13.2	20.5	29.6	24.99	19.09	57.31	3.5	1.80079	77	152	80	390	44	13	20	780	110	90	100	20	0.1	0.03	0.073	0.1	0.09	40	0.06	0.096
220	SA020	M	1	0	150	93	Indian	1	174.5	78.8	25.8783	1.95438	91.5	94	0.973404	6.6	26.4	26.5	36.7	28.58	22.52	56.28	3	1.53501	53	154	84	348	47	36	15	1140	114	88	98	26	0.11	0.03	0.069	0.11	0.06	14	0.01	0.0056
221	SA021	F	0	0	124	97	Indian	1	159.5	82.2	32.311	1.90838	85	111	0.765766	15.4	42.1	32.5	42	40.94	33.65	48.55	3	1.57201	61	132	66	416	44	31	0	982	102	78	92	24	0.1	0.04	0.064	0.1	0.06	26	0.01	0.0104
222	SA022	M	1	0	143	92	Indian	1	172	68.8	23.2558	1.81304	83	95	0.873684	3.9	10.2	16.7	19.1	18.85	12.97	55.83	3	1.65468	75	150	74	385	51	50	32	798	104	84	95	20	0.1	0.02	0.059	0.1	0.07	22	0.03	0.0264
223	SA023	M	1	30	136	84	Indian	1	176.5	95.9	30.7843	2.16836	108	110	0.981818	8.4	17.5	26.2	37	27.74	26.6	69.3	3.7	1.70636	84	192	86	414	31	7	33	716	112	96	103	16	0.09	0.04	0.069	0.08	0.09	0	0	0
224	SA024	M	1	0	126	81	Pakistani	1	162.5	81	30.6746	1.91213	93	99	0.939394	10.8	19.1	12	46.7	27.68	22.42	58.58	3.02117	1.58	81	158	74	386	-35	33	0	738	110	72	95	38	0.12	0.05	0.084	0.12	0.07	28	0.02	0.0224
225	SA025	M	1	0	122	81	Pakistani	1	171	90	30.7787	2.06761	99	106	0.933962	11.7	17	25.1	45.9	27.44	24.69	65.31	3.1	1.49932	55	162	86	357	28	4	4	1096	108	82	97	26	0.12	0.06	0.084	0.12	0.06	24	0.02	0.0192
226	SA026	M	1	10	120	77	Indian	1	169	75	26.2596	1.87639	88	95	0.926316	6.4	16.5	17.4	34	25.77	19.33	55.67	3.1	1.65211	60	156	74	375	39	30	13	994	114	86	101	28	0.08	0.03	0.051	0.05	0.08	40	0.05	0.08
227	SA027	F	0	0	100	63	Indian	1	157.5	56.4	22.7362	1.57083	76	95	0.8	7.6	13.2	15.4	23.1	30.47	17.18	39.22	2.4	1.52786	75	128	72	412	7	16	10	798	90	80	86	10	0.1	0.04	0.072	0.09	0.06	32	0.02	0.0256
228	SA028	F	0	0	127	80	Indian	1	158.5	63.6	25.3162	1.67337	74	94	0.787234	10	17.6	27.7	29.2	34.47	21.92	41.68	3.1	1.85255	72	128	66	436	46	14	0	834	104	80	89	24	0.15	0.04	0.09	0.15	0.11	30	0.04	0.048
229	SA029	F	0	0	110	86	Pakistani	1	162.5	52.2	19.768	1.53501	70	90.5	0.773481	4.4	8.2	14.4	19.8	25.9	13.52	38.68	2.9	1.88924	71	144	74	423	34	44	53	842	104	82	96	22	0.1	0.04	0.063	0.09	0.08	42	0.05	0.084
230	SAeM1	M	1	0	131	61	Pakistani	1	183	87.4	26.0981	2.1078	90	106	0.849057	7.1	15.8	30.4	32.2	27.29	23.85	63.55	3.1	1.47073	52	162	90	365	-42	77	54	1156	120	82	102	38	0.13	0.03	0.071	0.13	0.09	54	0.05	0.108
231	SA031	M	1	0	103	61	Pakistani	1	177	73.4	23.4288	1.89969	74	95	0.778947	2.9	7.5	10.8	30.4	19.26	14.13	59.27	2.7	1.42128	66	186	90	390	57	71	49	908	108	72	96	36	0.1	0.04	0.057	0.1	0.05	34	0.02	0.0272
232	SA032	M	1	0	151	98	Indian	1	179	95.8	29.8992	2.18252	102	107	0.953271	9.2	16.4	24.1	35.2	27.22	26.07	69.73	3	1.37456	89	152	84	403	52	60	46	672	114	94	102	20	0.17	0.01	0.099	0.17	0.07	46	0.04	0.0736
233	SA033	M	1	0	117	69	Indian	1	176	70.6	22.7918	1.85784	80	95	0.842105	5.4	11.1	17	25.4	23.27	16.43	54.17	2.5	1.34565	65	150	80	386	50	42	48	930	118	78	104	40	0.1	0.04	0.062	0.1	0.05	34	0.05	0.068
234	SA034	F	0	0	137	87	Indian	1	152.5	48.4	20.8116	1.43188	72	92	0.782609	7.3	13.8	12.9	21	29.51	14.28	34.12	2.4	1.67612	122	114	58	397	51	52	45	490	90	80	86	10	0.1	0.03	0.06	0.1	0.07	42	0.05	0.084
235	SA035	M	1	0	129	78	Pakistani	1	174.5	75.8	24.8931	1.91682	87	102	0.852941	3.4	10.4	17	28	23.26	17.63	58.17	2.3	1.1999	70	194	84	412	33	62	16	860	132	80	113	52	0.17	0.04	0.113	0.17	0.09	12	0.01	0.0048
236	SA036	F	0	0	129	86	Pakistani	1	173	55.8	18.6441	1.63753	65	88	0.738636	5.2	14.6	12.7	15.6	27.8	15.51	40.29	2.9	1.77096	71	150	84	401	42	49	45	842	108	84	96	24	0.11	0.03	0.068	0.08	0.06	34	0.01	0.0136
237	SA037	M	1	0	137	89	Pakistani	1	170	80.3	27.7855	1.94729	88	98	0.897959	5.6	9.7	16.2	25	22.83	18.33	61.97	3.07672	1.58	71	170	78	380	43	57	36	848	106	78	98	28	0.11	0.02	0.059	0.11	0.04	26	0.01	0.0104
238	SAeM2	M	1	0	137	84	Indian	1	172	68	22.9854	1.80247	81	91	0.89011	4.2	8.8	14.1	13.9	21.83	14.84	53.16	2.8	1.55343	93	156	78	385	61	64	35	648	112	80	102	32	0.18	0.05	0.103	0.18	0.09	38	0.05	0.076
239	SA039	F	0	0	145	100	Indian	1	160	62	24.2187	1.65999	83	97	0.85567	8	21.8	18.5	24	35.52	22.02	39.98	2	1.20483	81	160	74	388	41	19	24	742	108	72	96	36	0.13	0.03	0.072	0.13	0.03	40	0.03	0.048
240	SA040	F	0	10	133	86	Indian	1	157	101	40.9753	2.09874	121	132	0.916667	19.2	32	39.2	51	41.86	42.27	58.73	2.8	1.33413	94	152	58	369	36	34	37	636	100	88	95	12	0.13	0.03	0.078	0.13	0.1	38	0.04	0.0608
241	SA041	M	1	0	147	96	Indian	1	175	82	26.7755	1.99652	84	99	0.848485	3.6	6.1	14.6	19.5	20.13	16.51	65.49	3.15451	1.58	55	190	92	408	36	40	35	1100	110	90	110	20	0.1	0.03	0.075	0.1	0.07	14	0.01	0.0056
242	SA042	M	1	0	142	93	Indian	1	195	89	23.4057	2.19564	88	103	0.854369	4.6	10	11	26.2	21.9	19.5	69.5	3.46911	1.58	52	156	78	373	26	38	38	1162	104	86	95	18	0.09	0.01	0.066	0.08	0.08	42	0.03	0.0504
243	SA043	F	0	0	136	82	Indian	1	160	95.2	37.1875	2.05697	114	126	0.904762	19.2	32.4	45	48	44.46	42.32	52.88	3.25001	1.58	85	152	76	417	49	-9	0	704	116	88	103	28	0.17	0.04	0.097	0.17	0.09	36	0.05	0.072
244	SA044	M	1	2	111	72	Indian	1	162	60	22.8624	1.64317	85	94	0.904255	4.7	17.6	19.4	34	25.97	15.58	44.42	3	1.82574	65	158	82	387	35	61	40	924	108	80	96	28	0.09	0.01	0.068	0.08	0.09	44	0.03	0.0528
245	SA045	F	0	2	134	92	Indian	1	160	51.7	20.1953	1.51584	66	87	0.758621	4.9	11.8	10.2	12.1	25.16	13.01	38.69	2.6	1.71522	70	124	82	387	171	0	-7	854	116	84	98	32	0.09	0.02	0.067	0.06	0.06	24	0.04	0.0384
246	SA046	F	0	0	94	74	Nepal	1	161.5	73.95	28.3526	1.82139	83	94	0.882979	16.7	31.2	25.1	31.4	37.61	27.81	46.14	2.9	1.59219	64	146	70	392	30	28	14	940	116	74	92	42	0.14	0.05	0.091	0.14	0.11	38	0.05	0.076
247	SA047	M	1	0	132	71	Indian	1	172	73	24.6755	1.86756	78	98	0.795918	3.4	9.2	15.4	26.8	22.5	16.43	56.57	2.8	1.49928	70	158	78	422	-64	79	44	856	120	90	105	30	0.17	0.03	0.098	0.17	0.1	24	0.01	0.0096
248	SA048	F	0	0	119	88	Indian	1	155.5	66.6	27.5431	1.6961	81	102	0.794118	17	28.1	29.3	30	37.61	10.36	17.18	2.7	1.59189	71	136	78	389	40	41	41	848	102	78	90	24	0.09	0.01	0.071	0.09	0.09	38	0.03	0.0456
249	SA049	M	1	0	133	69	Pakistani	1	178.5	91	28.5604	2.12417	86	106	0.811321	8.3	23.2	29	39.4	27.46	24.99	66.01	3.1	1.4594	56	132	86	371	38	48	32	1070	114	76	99	38	0.08	0.03	0.063	0.08	0.07	46	0.03	0.0552
250	SA050	M	1	0	135	86	Pakistani	1	170	56.8	19.654	1.63775	70	87	0.804598	4.8	7.8	13.2	20	20.6	11.7	45.1	2.7	1.6486	78	178	78	385	69	31	48	770	102	88	95	14	0.13	0.02	0.064	0.13	0.06	38	0.03	0.0456
251	SA051	F	0	0	105	79	Indian	1	163.5	62.6	23.4174	1.68614	69	99	0.69697	6.8	17.4	23	38	34.59	21.65	40.95	2.1	1.24544	72	168	68	378	58	3	25	830	118	96	110	22	0.16	0.05	0.094	0.16	0.11	44	0.06	0.1056
252	SA052	F	0	0	123	79	Pakistani	1	162	71	27.0538	1.78746	78	107	0.728972	16.2	29.2	19.4	39	37.52	26.64	44.36	2.8	1.56647	79	152	84	418	46	55	0	760	116	88	103	28	0.14	0.05	0.08	0.14	0.07	30	0.04	0.048
253	SA053	M	1	0	123	71	Pakistani	1	178.5	75.2	23.6016	1.93098	79	100	0.79	7.2	19	15.8	28	23.01	17.3	57.9	3	1.55362	78	134	80	400	-63	84	34	766	116	84	102	32	0.13	0.06	0.08	0.13	0.06	20	0.02	0.016
254	SA054	F	0	0	140	79	Pakistani	1	169	68.4	23.9487	1.79193	77	100	0.77	11.4	16.6	15	18.2	30.87	21.12	47.28	3.2	1.78579	65	200	78	398	31	19	27	930	128	92	112	36	0.13	0.06	0.096	0.13	0.08	26	0.02	0.0208
255	SA055	M	1	0	139	100	Pakistani	1	172	86.2	29.1374	2.0294	93	106	0.877358	11.2	16.6	26.2	37.4	26.34	22.71	63.49	3	1.47827	67	146	72	371	55	73	28	898	116	78	105	38	0.14	0.03	0.068	0.14	0.06	16	0.01	0.0064
256	SA056	M	1	0	108	66	Indian	1	177.5	62.2	19.7421	1.75123	69	90	0.766667	5.6	12.2	12.2	15.7	17.78	11.06	51.14	2.4	1.37047	71	126	78	369	7	42	52	840	102	80	91	22	0.14	0.02	0.075	0.05	0.08	0	0	0
257	SA057	F	0	0	107	83	Indian	1	157	59.6	24.1795	1.61221	70	96	0.729167	11.6	26	21.4	36.2	36.23	21.59	38.01	2.54729	1.58	66	126	74	408	59	77	57	906	104	86	94	18	0.15	0.04	0.077	0.15	0.04	6	0.01	0.0024
258	SA058	M	1	0	127	71	Pakistani	1	185.5	80.2	23.307	2.03286	80	99	0.808081	4.3	6.6	15.2	23.5	18.77	15.06	65.14	3.21192	1.58	48	132	94	372	40	81	34	1240	96	72	87	24	0.08	0.01	0.053	0.08	0.08	20	0.03	0.024
259	SA059	F	0	0	115	70	Pakistani	1	174.5	75.9	24.9259	1.91808	77	101	0.762376	15.6	31.6	15.8	28.9	35.71	27.1	48.8	3.5	1.82474	79	158	72	371	28	35	0	764	100	88	99	12	0.14	0.04	0.094	0.14	0.09	24	0.04	0.0384
260	SA060	M	1	0	136	92	Pakistani	1	174	103.9	34.3176	2.24094	114	116	0.982759	20.6	35	35.2	63.2	33.78	35.09	68.81	2.9	1.2941	91	150	66	422	30	0	-28	656	104	82	92	22	0.11	0.06	0.078	0.11	0.07	14	0.01	0.0056
261	SA061	M	1	2	153	82	Indian	1	175	94.3	30.7918	2.14103	91	108	0.842593	10.6	14.6	37.4	37.2	34.32	32.36	61.94	2.9	1.35449	61	186	70	342	-42	7	19	976	118	86	101	32	0.18	0.03	0.096	0.07	0.18	22	0.03	0.0264
262	SA062	M	1	0	139	74	Pakistani	1	174	78.8	26.0272	1.95158	81	96	0.84375	3.1	5.1	13.1	16.4	18.55	14.62	64.18	3.0835	1.58	57	198	90	373	28	79	35	1058	114	100	105	14	0.12	0.05	0.071	0.09	0.12	30	0.02	0.024
263	SA063	M	1	0	135	77	Pakistani	1	180	80.6	24.8765	2.00749	82	99	0.828283	5.1	10	25	31	25.3	20.39	60.21	3.17183	1.58	63	166	76	377	51	107	30	952	104	80	93	24	0.11	0.06	0.084	0.1	0.07	0	0	0
264	SA064	M	1	0	134	67	Indian	1	176	74.9	24.18	1.91358	87	97	0.896907	4.8	10.8	21.2	30.4	24.69	18.49	56.41	3.02345	1.58	72	154	78	410	46	74	17	832	120	78	102	42	0.13	0.02	0.075	0.13	0.06	40	0.02	0.032
265	SA065	M	1	0	121	91	Pakistani	1	178	88.6	27.9636	2.09303	85	104	0.817308	7.3	10.1	20.8	38	24.07	21.32	67.28	3.7	1.76777	60	136	82	383	38	41	16	1004	104	86	95	18	0.09	0.05	0.069	0.09	0.08	38	0.01	0.0152
266	SA066	F	0	4	115	76	Indian	1	167	63.2	22.6613	1.71224	76	100	0.76	7.3	13.6	15	31.8	32.17	20.33	42.87	2.4	1.40167	57	138	76	378	32	43	37	1044	108	72	94	36	0.09	0.04	0.058	0.09	0.04	58	0.03	0.0696
267	SA067	M	1	0	142	88	Indian	1	175.5	77	24.9998	1.93746	81	98	0.826531	5.7	16.9	15	25	21.63	16.65	60.35	2.7	1.39358	74	124	74	372	40	43	45	806	108	86	95	22	0.11	0.02	0.053	0.11	0.04	48	0.01	0.0192
268	SA068	F	0	0	105	72	Indian	1	165	53.2	19.5409	1.56152	61	89	0.685393	7.8	11.7	13.8	28.2	28.9	15.38	37.82	2.3	1.47293	75	126	80	410	29	62	55	796	98	70	88	28	0.07	0.04	0.057	0.07	0.06	28	0.02	0.0224
269	SA069	M	1	10	126	86	Indian	1	174	75.2	24.8382	1.90648	90	97	0.927835	6	13.2	12.6	33	24.3	18.27	56.93	3.01224	1.58	68	140	82	382	28	49	30	888	110	74	95	36	0.1	0.03	0.073	0.1	0.05	30	0.03	0.036
270	SA070	F	0	0	138	87	Pakistani	1	147.5	45.8	21.0514	1.36986	69	88	0.784091	11.8	20.3	17.4	38	27.54	12.61	33.19	2.2	1.606	72	190	64	423	19	50	56	834	96	76	86	20	0.07	0.01	0.036	0.02	0.03	16	0.02	0.0128
271	SA071	M	1	0	145	98	Pakistani	1	158	55.2	22.1118	1.55649	83	84	0.988095	4.7	8.8	13.8	23.6	21.72	11.99	43.21	2.5	1.60618	63	136	82	379	24	37	16	952	104	80	98	24	0.1	0.03	0.07	0.09	0.1	26	0.04	0.0416
272	SA072	M	1	0	136	86	Indian	1	186	74.4	21.5054	1.96061	77	99	0.777778	3.6	10.4	12.9	25	19.33	14.38	60.02	2.7	1.37712	82	194	78	483	54	51	28	736	108	84	96	24	0.17	0.04	0.103	0.17	0.11	18	0.04	0.0288
273	SA073	M	1	2	128	74	Bangladeshi	1	167	78.4	28.1114	1.90706	87	102	0.852941	5.2	15	21.2	37.6	24.52	19.22	59.18	3.01316	1.58	75	136	82	382	52	60	18	800	116	80	97	36	0.14	0.03	0.078	0.14	0.07	42	0.03	0.0504
274	SA074	M	1	10	121	88	Indian	1	183	70.4	21.0218	1.89174	77	91	0.846154	3.6	8.8	10.8	20.5	17.58	12.37	58.03	2.7	1.42726	70	168	82	375	66	92	56	862	104	78	99	26	0.16	0.03	0.085	0.16	0.1	40	0.03	0.048
275	SA075	M	1	0	123	93	Indian	1	172.5	82.8	27.8261	1.99186	93	99	0.939394	9.1	13.5	17.2	34	30.01	24.85	57.95	3	1.50613	67	146	82	367	42	-1	12	898	106	86	96	20	0.11	0.04	0.068	0.11	0.06	16	0.01	0.0064
276	SA076	F	0	0	123	84	Indian	1	172.5	64.2	21.5753	1.75392	73	98	0.744898	12.8	17.8	16.6	20.4	31.19	20.03	44.17	2.7712	1.58	85	206	74	430	16	43	14	702	98	84	91	14	0.1	0.01	0.056	0.05	0.07	36	0.02	0.0288
277	SA077	M	1	0	128	78	Pakistani	1	173	85.4	28.5342	2.02582	102	96	1.0625	8.7	14	32.4	43.6	28.86	24.64	60.76	3.20079	1.58	76	164	80	373	48	23	54	794	112	96	105	16	0.14	0.04	0.073	0.14	0.08	32	0.02	0.0256
278	SA078	M	1	0	149	83	Pakistani	1	179.5	81.8	25.3878	2.01956	94	99	0.949495	8.7	12.2	22.4	35.4	26.39	21.59	60.21	2.7	1.33692	90	134	66	393	58	56	0	664	102	78	95	24	0.17	0.03	0.095	0.17	0.04	21	0.02	0.0168
279	SA079	M	1	0	111	75	Bangladeshi	1	165.5	58.8	21.4675	1.64413	76	82	0.926829	2.8	4.8	10.2	16.2	14.22	8.36	50.44	2.9	1.76385	61	152	74	392	64	62	45	978	102	84	93	18	0.1	0.02	0.049	0.1	0.05	28	0.02	0.0224
280	SA080	M	1	0	120	80	Indian	1	177.5	73.4	23.297	1.90237	78	104	0.75	5.9	14.4	13.3	33.2	22.43	16.46	56.94	3.00575	1.58	81	172	72	370	55	40	25	738	112	84	96	28	0.14	0.03	0.077	0.14	0.06	10	0.01	0.004
281	SA081	F	0	0	122	85	Pakistani	1	159	57.8	22.863	1.59776	73	93	0.784946	11.4	15	27.6	25	24.52	14.17	43.63	2.52446	1.58	74	176	82	401	56	67	30	814	98	72	92	26	0.08	0.03	0.053	0.08	0.06	28	0.014	0.01568
282	SA082	M	1	0	134	79	Pakistani	1	178.5	77.6	24.3548	1.96155	77	94	0.819149	6.6	12.7	18.1	30.2	22.58	17.52	30.2	2.7	1.37646	54	156	86	360	42	64	13	1104	102	90	97	12	0.08	0.05	0.065	0.08	0.07	22	0.01	0.0088
283	SA083	M	1	0	125	73	Bangladeshi	1	167	55.8	20.0079	1.60888	66	84	0.785714	4.9	7.1	11	20	24.02	13.4	42.4	2.6	1.61603	102	144	68	455	73	52	-69	586	104	80	94	24	0.25	0.07	0.13	0.25	0.14	28	0.03	0.0336
284	SA084	F	0	0	108	83	Pakistani	1	160	56.8	22.1875	1.58885	71	92	0.771739	8.4	19	24.2	31.4	25.46	14.46	42.34	2.5	1.57347	85	122	70	411	53	52	36	708	112	82	95	30	0.19	0.06	0.11	0.19	0.09	24	0.05	0.048
285	SA085	F	0	0	113	67	Pakistani	1	157.5	46.3	18.6647	1.42324	62	87	0.712644	7.1	13.4	15.1	28.2	22.19	10.28	36.02	2.5	1.75655	70	118	70	372	26	64	48	856	94	78	86	16	0.09	0.04	0.064	0.09	0.04	28	0.01	0.0112
286	SA086	F	0	0	116	56	Pakistani	1	156	54.5	22.3948	1.53677	65	89	0.730337	13	23.4	18.8	29.8	25.43	13.86	40.64	2.9	1.88707	65	138	76	426	49	54	28	926	116	86	94	30	0.14	0.04	0.081	0.14	0.09	30	0.06	0.072
287	SA087	F	0	0	117	86	Indian	1	167	56.8	20.3665	1.62323	64	89	0.719101	13.3	27	18	26.8	25.45	14.45	42.35	2.4	1.47853	93	152	72	416	55	82	18	646	104	84	96	20	0.15	0.02	0.082	0.15	0.08	32	0.01	0.0128
288	SA088	M	1	0	116	55	Bangladeshi	1	167	49.4	17.7131	1.51381	62	79	0.78481	3.4	7.3	6.4	9.8	11.79	5.82	43.58	2.6	1.71752	66	152	80	359	73	104	46	906	116	78	101	38	0.16	0.04	0.088	0.16	0.09	24	0.04	0.0384
289	SA089	F	0	0	127	75	Bangladeshi	1	165	70.8	26.0055	1.80139	83	100	0.83	12.1	24.8	23	41.8	35.86	25.39	45.41	2.8	1.55436	59	148	74	370	47	38	26	1010	100	80	93	20	0.11	0.03	0.063	0.11	0.07	34	0.01	0.0136
290	SA090	M	1	6	108	68	Pakistani	1	180	74.8	23.0864	1.93391	87	94	0.925532	4.6	8.4	17.9	26.2	20.5	15.33	59.47	3	1.55126	66	120	78	333	-87	84	50	912	100	88	94	12	0.12	0.03	0.067	0.12	0.08	30	0.04	0.048
291	SA091	F	0	10	129	83	Indian	1	160	57.6	22.5	1.6	74	88	0.840909	9.4	19.4	24.6	27	33.73	19.43	38.17	2.528	1.58	71	150	70	415	53	70	51	840	98	84	91	14	0.14	0.04	0.079	0.14	0.09	28	0.04	0.0448
292	SA092	M	1	0	120	55	Indian	1	175	71	23.1837	1.85779	76	98	0.77551	7.1	9.6	15.3	28.6	21.23	15.07	55.93	2.4	1.29186	56	146	82	384	43	51	36	1064	104	86	96	18	0.11	0.03	0.069	0.11	0.04	16	0.01	0.0064
293	SA093	M	1	0	138	79	Pakistani	1	170	71.4	24.7059	1.83621	89	94	0.946809	4.7	11.8	14.2	23.4	19.83	14.16	57.24	3.1	1.68826	74	146	78	364	47	66	10	814	114	88	100	26	0.14	0.06	0.082	0.14	0.12	20	0.03	0.024
294	SA094	M	1	0	118	72	Pakistani	1	181.5	101.4	30.7811	2.26103	104	112	0.928571	7.1	16.4	22.3	45	26.26	26.63	74.77	2.9	1.2826	107	150	72	406	129	36	21	560	118	70	97	48	0.22	0.03	0.128	0.22	0.16	28	0.03	0.0336
295	SA095	F	0	0	110	80	Indian	1	165	54	19.8347	1.57321	61	91	0.67033	7	14.2	9.5	18.2	26.52	14.32	39.68	2.9	1.84336	58	150	76	364	60	57	45	1042	106	86	94	20	0.11	0.04	0.074	0.11	0.06	22	0.01	0.0088
296	SA096	M	1	0	130	80	Indian	1	182	82.4	24.8762	2.04102	87	95	0.915789	4.4	4.4	18.2	31.6	20.81	17.15	65.25	3	1.46985	61	174	78	362	49	43	32	980	118	84	104	34	0.15	0.05	0.084	0.15	0.06	42	0.02	0.0336
297	SA097	M	1	0	130	76	Pakistani	1	172	71.8	24.2699	1.85215	77	91	0.846154	3.8	9.5	13	14.4	16.38	11.76	60.04	2.7	1.45777	51	148	88	364	52	54	-10	1172	136	92	114	44	0.11	0.02	0.063	0.11	0.08	30	0.02	0.024
298	SA098	F	0	0	139	88	Bangladeshi	1	162.5	62.6	23.7065	1.68098	75	92	0.815217	12.8	17.8	24.8	33.5	35.22	22.05	40.55	2.65595	1.58	69	128	76	414	31	55	34	870	90	76	84	14	0.11	0.05	0.076	0.09	0.08	0	0	0
299	SA099	F	0	0	109	72	Pakistani	1	152.5	55.6	23.9076	1.53469	77	94	0.819149	15.8	22	19.6	35.8	35.92	19.97	35.63	2.5	1.62899	85	142	76	398	50	27	13	706	118	88	101	30	0.13	0.02	0.067	0.13	0.06	38	0.02	0.0304
300	SA100	F	0	0	110	69	Pakistani	1	152.5	52.8	22.7036	1.49555	65	83	0.783133	8.4	14.7	16.2	26.8	30.87	16.3	36.5	2.6	1.73849	75	136	74	385	43	61	27	798	104	74	89	30	0.15	0.06	0.094	0.15	0.09	0	0	0
301	SA101	F	0	0	115	79	Indian	1	164	54.4	20.2261	1.57424	68	90	0.755556	5.2	10.2	18.6	22.8	28.67	15.6	38.8	2.7	1.71512	66	122	72	370	8	74	48	904	96	74	84	22	0.1	0.04	0.07	0.08	0.06	14	0.03	0.0168
302	SA102	F	0	0	102	69	Indian	1	164	56.8	21.1184	1.60859	67	86	0.77907	8.6	16.2	14.1	22.6	29.82	16.94	39.86	2.54157	1.58	70	136	72	403	48	52	34	852	88	80	83	8	0.09	0.03	0.068	0.09	0.09	30	0.03	0.036
303	SA103	F	0	0	137	98	Indian	1	166.5	79.8	28.7855	1.92113	95	104	0.913462	8.8	12.8	31	47.6	36.99	29.52	50.28	3.03539	1.58	76	148	70	390	30	39	11	788	108	78	96	30	0.18	0.04	0.098	0.18	0.06	0	0	0
304	SA104	F	0	0	134	90	Indian	1	167	57.6	20.6533	1.63463	61	89	0.685393	8	20.3	18.2	21.6	31.3	18.03	39.57	2.58271	1.58	64	132	70	389	11	48	29	932	92	78	84	14	0.07	0.02	0.044	0.05	0.03	0	0	0
305	SA105	M	1	4	118	70	Indian	1	174	60.3	19.9168	1.70719	67	87	0.770115	3.5	7.4	11.9	20.2	17.04	10.28	50.02	2.69736	1.58	58	128	76	375	63	100	35	1040	92	74	84	18	0.19	0.05	0.103	0.19	0.09	18	0.02	0.0144
306	SA106	F	0	2	130	86	Indian	1	162.5	57.9	21.9266	1.61665	72	90	0.8	9.1	19.3	15.2	25	31.41	18.18	39.72	2.5543	1.58	63	148	70	423	58	69	35	950	106	86	96	20	0.14	0.03	0.075	0.14	0.07	26	0.01	0.0104
307	SA107	F	0	0	131	80	Pakistani	1	156	56.4	23.1755	1.56333	63	84	0.75	8.3	16.7	15.1	24.4	29.55	16.67	39.73	2.9	1.85501	78	144	78	403	55	63	56	772	108	80	94	28	0.1	0.04	0.064	0.1	0.09	18	0.01	0.0072
308	SA108	M	1	0	114	73	Bangladeshi	1	171	61.6	21.0663	1.71056	74	88	0.840909	2.6	5.4	11.2	16.4	14.77	9.1	52.5	3	1.75382	89	140	82	402	-64	56	0	674	114	96	108	18	0.16	0.05	0.083	0.16	0.09	18	0.02	0.0144
309	SA109	F	0	0	103	62	Indian	1	165.5	55.4	20.2262	1.59589	67	89	0.752809	5.6	11	13.4	27.6	28.87	16	39.4	2.3	1.4412	60	144	72	395	15	60	31	994	110	92	104	18	0.1	0.03	0.05	0.1	0.06	24	0.02	0.0192
310	SA110	M	1	10	123	80	Bangladeshi	1	178	71.3	22.5035	1.8776	79	90	0.877778	5.7	9.7	10.3	27.2	19.56	13.95	57.35	2.7	1.438	52	144	84	387	43	26	19	1156	108	88	97	20	0.16	0.04	0.083	0.04	0.14	20	0.02	0.016
311	SA111	F	0	10	123	90	Indian	1	170.5	70.4	24.2172	1.82599	72	99	0.727273	9.3	25.8	18.4	29.3	34.17	24.05	46.35	2.6	1.42389	59	186	74	375	46	58	27	1014	114	96	107	18	0.13	0.04	0.079	0.13	0.11	22	0.05	0.044
312	SA112	F	0	0	111	81	Pakistani	1	155	51	21.2279	1.48183	70	92	0.76087	10.5	26.4	23.6	25.2	27.32	13.93	37.07	2.3413	1.58	81	144	72	384	36	62	35	740	114	82	101	32	0.11	0.03	0.08	0.11	0.08	28	0.01	0.0112
313	SA113	M	1	8	126	78	Indian	1	174	65.4	21.6013	1.77792	77	89	0.865169	5	9.6	13.8	25	19.68	12.87	52.53	2.5	1.40614	80	130	74	447	67	38	23	746	100	80	91	20	0.23	0.04	0.113	0.23	0.06	20	0.01	0.008
314	SA114	M	1	4	111	73	Indian	1	165	71	26.079	1.80393	79	93	0.849462	5	10.8	15	20.4	19.16	13.6	57.4	3.7	2.05108	45	218	76	374	47	35	10	1332	138	90	110	48	0.09	0.03	0.062	0.07	0.07	26	0.02	0.0208
315	SA115	F	0	0	127	92	Pakistani	1	156.5	46.6	19.0264	1.42331	61	82	0.743902	8.8	16	13.8	16	28.1	13.1	33.5	2.24883	1.58	84	146	66	384	59	54	29	712	98	86	94	12	0.18	0.05	0.106	0.18	0.09	26	0.01	0.0104
316	SA116	M	1	0	140	72	Indian	1	164	63.2	23.4979	1.69679	77	92	0.836957	6.2	16.2	15.5	23.6	28.9	18.27	44.93	2.4	1.41443	88	138	78	387	62	66	28	684	98	78	93	20	0.12	0.03	0.068	0.12	0.07	0	0	0
317	SA117	F	0	4	133	91	Indian	1	154	67	28.251	1.69296	73	107	0.682243	16	29	18.6	41.6	37.72	25.27	41.73	2.7	1.59484	72	122	70	392	67	23	22	836	104	88	96	16	0.16	0.04	0.088	0.16	0.08	34	0.03	0.0408
318	SA118	F	0	0	136	86	Pakistani	1	159	79.4	31.407	1.87265	83	104	0.798077	17	29.8	29.8	35.1	38.62	30.67	48.73	3.2	1.7088	60	120	78	369	132	-7	0	996	106	86	92	20	0.1	0.02	0.065	0.09	0.09	16	0.01	0.0064
319	SA119	F	0	0	126	78	Indian	1	165	73	26.8136	1.82916	80	97	0.824742	9.8	27.4	23.8	15.2	33.7	24.6	48.4	2.89008	1.58	65	130	66	365	31	34	22	918	98	86	91	12	0.07	0.01	0.046	0.07	0.06	42	0.03	0.0504
320	SA120	M	1	0	111	63	Indian	1	170	67	23.1834	1.77873	75	94	0.797872	4.3	7.4	14	20.8	20.76	13.91	53.09	2.5	1.4055	54	154	74	345	39	42	30	1114	104	86	96	18	0.08	0.03	0.053	0.07	0.08	18	0.03	0.0216
321	SA121	F	0	0	113	66	Pakistani	1	167	62	22.231	1.69591	84	92	0.913043	9.2	17.6	22.8	32.3	24.97	15.48	46.52	2.4	1.41517	61	134	74	379	54	33	46	976	100	84	92	16	0.1	0.03	0.068	0.1	0.06	26	0.02	0.0208
322	SA122	F	0	0	125	96	Pakistani	1	165.5	57.8	21.1024	1.63009	84	96	0.875	8.5	19	20.4	27.2	32.73	18.92	38.88	2	1.22693	73	136	60	380	55	41	14	820	102	78	95	24	0.14	0.02	0.078	0.14	0.07	28	0.05	0.056
323	SA123	F	0	0	113	75	Pakistani	1	161	60	23.1473	1.63809	74	94	0.787234	8.9	11.9	15.2	25.1	28.81	17.29	42.71	2.58818	1.58	72	118	70	389	51	49	54	830	110	80	96	30	0.14	0.03	0.088	0.14	0.1	36	0.01	0.0144
324	SA124	M	1	0	114	72	Pakistani	1	166.5	67	24.1683	1.76033	83	92	0.902174	5.6	14	17	30.1	22.74	15.24	51.76	2.4	1.36338	85	192	84	459	54	46	45	706	116	86	100	30	0.12	0.03	0.071	0.12	0.05	34	0.01	0.0136
325	SA125	F	0	0	99	61	Pakistani	1	158	56.8	22.7528	1.57889	76	97	0.783505	9.4	19	16.6	29.5	32.61	18.52	38.28	2.49464	1.58	62	168	64	367	3	0	0	974	108	80	93	28	0.08	0.03	0.052	0.06	0.04	32	0.04	0.0512
326	SA126	F	0	10	110	75	Indian	1	150.5	49.8	21.9865	1.44288	64	85	0.752941	6.9	13.4	18.7	25.8	30.58	15.23	34.57	2.4	1.66333	62	130	72	375	48	72	28	972	102	70	87	32	0.09	0.03	0.058	0.09	0.07	20	0.02	0.016
327	SA127	F	0	0	137	89	Pakistani	1	168	75.8	26.8566	1.88078	78	101	0.772277	11.5	32.4	19.6	38	37.19	28.19	47.61	3.3	1.75459	71	144	78	403	60	36	37	842	100	78	95	22	0.18	0.03	0.093	0.18	0.08	24	0.02	0.0192
328	SA128	F	0	0	139	78	Pakistani	1	165	104	38.2002	2.18327	108	106	1.01887	15.4	30.1	35.3	58.6	41.67	43.33	60.67	3.9	1.78631	83	160	80	416	28	29	60	724	114	82	100	32	0.11	0.04	0.072	0.11	0.07	40	0.04	0.064
329	SA129	M	1	0	133	81	Pakistani	1	173	113.5	37.9231	2.33545	118	116	1.01724	10.6	21.6	46.2	57.3	32.37	36.74	76.76	3.4	1.45583	72	148	82	382	29	36	25	828	124	100	107	24	0.1	0.02	0.066	0.1	0.06	52	0.01	0.0208
330	SA130	F	0	0	116	75	Pakistani	1	162.5	60.6	22.9491	1.65391	67	89	0.752809	6.1	14.6	15.6	22.3	30.32	18.37	42.23	2.61318	1.58	61	130	72	384	65	45	52	978	102	82	85	20	0.13	0.04	0.069	0.13	0.06	26	0.05	0.052
331	SA131	F	0	0	137	92	Indian	1	165	81.7	30.0092	1.93509	91	110	0.827273	15.2	28.6	33.2	29.6	38.1	31.12	50.58	2.9	1.49864	89	162	66	429	66	4	21	674	116	88	102	28	0.15	0.04	0.087	0.15	0.08	38	0.06	0.0912
332	SA132	M	1	20	143	84	Pakistani	1	155	62.6	26.0562	1.64173	89	92	0.967391	9.6	9.5	20.2	33.3	25.52	15.98	46.62	2.8	1.70552	66	136	76	383	20	64	19	904	100	74	89	26	0.13	0.05	0.085	0.1	0.05	18	0.02	0.0144
333	SA133	F	0	0	113	70	Pakistani	1	157.5	54.9	22.1315	1.5498	79	92	0.858696	16.1	20.3	20.2	31.1	31.21	17.14	37.76	2.44868	1.58	64	136	74	406	28	65	27	940	110	84	95	26	0.14	0.04	0.078	0.14	0.05	0	0	0
334	SA134	F	0	0	98	72	Sri Lankan	1	161	57.3	22.1056	1.60081	70	87	0.804598	8.8	13.3	17.3	21.7	29.73	17.03	40.27	2.52928	1.58	76	132	70	454	81	77	52	792	94	80	85	14	0.11	0.01	0.06	0.11	0.07	46	0.05	0.092
335	SA135	M	1	0	165	98	Pakistani	1	171	75.2	25.7173	1.88997	89	95	0.936842	4.5	9.1	24.3	20.4	23.16	17.42	57.78	3.4	1.79897	88	130	84	414	36	7	23	684	116	84	98	32	0.1	0.02	0.063	0.1	0.07	54	0.02	0.0432
336	SA136	F	0	5	133	83	Indian	1	158.5	56.4	22.4502	1.57581	74	91	0.813187	6.9	15.1	17.2	18.1	28.8	16.24	40.16	3	1.90379	77	144	76	434	20	-14	0	782	112	84	97	28	0.11	0.04	0.077	0.09	0.08	0	0	0
337	SA137	F	0	0	133	85	Pakistani	1	156.5	82.2	33.5616	1.89035	89	109	0.816514	10.5	14	28.1	29	33.95	27.91	54.29	3.2	1.69281	82	124	66	378	31	35	0	734	108	82	93	26	0.15	0.03	0.09	0.15	0.07	30	0.02	0.024
338	SA138	F	0	2	113	87	Indian	1	160.5	77.8	30.2016	1.86241	94	109	0.862385	14.2	21	23.1	28	34.78	27.06	50.74	2.4	1.28865	60	126	80	363	36	152	180	1008	102	72	93	30	0.12	0.04	0.084	0.06	0.08	34	0.04	0.0544
339	SA139	M	1	0	123	75	Pakistani	1	186	83.2	24.049	2.07332	83	108	0.768519	8.1	13.4	18.4	36.8	24.15	20.09	63.11	2.5	1.20579	79	148	70	372	50	39	46	760	102	84	94	18	0.17	0.06	0.103	0.17	0.09	24	0.01	0.0096
340	SA140	M	1	0	137	79	Pakistani	1	177.5	85.4	27.1057	2.052	94	99	0.949495	7.4	11	28	35	26.76	22.85	62.55	3.1	1.51072	80	196	78	383	143	7	17	752	126	86	104	40	0.11	0.03	0.068	0.11	0.08	50	0.02	0.04
341	SA141	F	0	0	130	83	Sri Lankan	1	149.5	51.2	22.908	1.45816	76	91	0.835165	5.2	15.1	23	30.8	32.53	16.66	34.54	2.8	1.92023	85	128	74	408	44	67	14	702	104	84	96	20	0.13	0.02	0.077	0.13	0.08	20	0.05	0.04
342	SA142	M	1	0	137	88	Indian	1	180	65	20.0617	1.80278	73	92	0.793478	2.6	5	6.8	7.8	9.18	5.97	59.03	2.8	1.55316	62	138	78	387	16	57	27	966	110	84	99	26	0.08	0.02	0.049	0.04	0.07	18	0.01	0.0072
343	SA143	F	0	0	116	78	Sri Lankan	1	168	83	29.4076	1.96808	85	105	0.809524	15.6	32.1	38.1	32.4	39.47	32.76	50.24	3.9	1.98163	68	144	86	406	29	38	0	876	104	84	93	20	0.1	0.04	0.068	0.1	0.07	26	0.02	0.0208
344	SA144	M	1	4	124	72	Indian	1	167	67.8	24.3107	1.77346	84	98	0.857143	6	10.7	19.2	31.4	22.52	15.27	52.53	3.2	1.80438	67	148	74	359	11	32	13	896	102	84	93	18	0.07	0.03	0.054	0.07	0.07	26	0.01	0.0104
345	SA145	F	0	5	114	75	Indian	1	157	56.4	22.8813	1.56833	66	96	0.6875	10.5	22.4	23.5	25	26.76	15.09	41.31	2.47797	1.58	58	148	80	416	49	45	28	1040	116	80	99	36	0.14	0.05	0.081	0.14	0.05	20	0.01	0.008
346	SA146	M	1	0	126	75	Pakistani	1	177	74.4	23.748	1.91259	86	94	0.914894	8.5	14.2	15.4	21	23.31	17.34	57.06	2.5	1.30713	61	138	74	373	56	16	14	984	108	84	95	24	0.11	0.04	0.063	0.11	0.04	0	0	0
347	SA147	F	0	0	110	80	Indian	1	159.5	73.6	28.9305	1.80579	90	104	0.865385	11.4	16.7	17.4	22	31.17	22.94	50.66	2.3	1.27368	69	142	78	395	35	18	11	866	100	90	94	10	0.08	0.03	0.056	0.08	0.04	0	0	0
348	SA148	F	0	0	115	76	Pakistani	1	164	53.6	19.9286	1.56262	70	87	0.804598	6.5	15.2	20.3	27.7	31.64	16.96	36.64	2.4	1.53588	76	136	78	393	67	98	42	792	110	82	101	28	0.15	0.02	0.081	0.15	0.1	44	0.07	0.1232
349	SA149	F	0	0	111	78	Pakistani	1	163	48.5	18.2544	1.48188	68	84	0.809524	6.1	10	13.6	22	27.32	13.25	35.25	2.8	1.88949	63	174	70	394	38	68	57	958	110	92	102	18	0.11	0.03	0.066	0.11	0.05	16	0.01	0.0064
350	SA150	F	0	10	109	74	Indian	1	173	58.2	19.446	1.67237	67	88	0.761364	8.1	7.8	11	12.6	23.49	13.67	44.53	2.64235	1.58	71	132	70	399	63	53	69	840	116	78	100	38	0.17	0.02	0.086	0.17	0.07	40	0.04	0.064
351	SA151	M	1	0	139	91	Indian	1	168.5	62.4	21.9778	1.709	79	90	0.877778	9.5	18.2	29.8	33	26.22	16.36	46.04	2.8	1.63839	89	146	76	395	60	45	39	672	110	86	96	24	0.13	0.02	0.074	0.13	0.08	0	0	0
352	SA152	F	0	0	137	99	Pakistani	1	169	95.2	33.3322	2.11403	108.5	112	0.96875	10.3	20.7	31	40	37.51	35.71	59.49	3.3	1.561	76	174	68	392	44	-14	0	790	114	90	106	24	0.18	0.03	0.093	0.18	0.11	40	0.07	0.112
353	SA153	M	1	0	129	86	Pakistani	1	171	87	29.7527	2.03286	101	105	0.961905	11.8	14.4	36.8	32.4	33.67	29.29	57.71	3	1.47576	79	172	80	388	36	8	0	760	112	90	104	22	0.14	0.04	0.087	0.14	0.04	14	0.01	0.0056
354	SA154	F	0	4	88	60	Pakistani	1	150	47	20.8889	1.3994	62	86	0.72093	7.6	16.4	14	15.5	27.01	12.69	34.31	2.3	1.64356	68	130	66	378	34	65	39	878	96	80	90	16	0.08	0.03	0.057	0.08	0.08	22	0.04	0.0352
355	SA155	M	1	10	114	74	Indian	1	172.5	59.2	19.895	1.68424	70	88	0.795455	4.8	8.4	9.5	14.5	15.29	9.05	50.15	2.7	1.6031	70	114	82	372	-66	83	57	856	96	78	85	18	0.1	0.05	0.078	0.1	0.06	23	0.02	0.0184
356	SA156	F	0	2	134	76	Sri Lankan	1	168	63.4	22.4632	1.72008	80	96	0.833333	7.2	15	16.6	18.7	28.85	18.29	45.11	2.71772	1.58	55	170	74	371	55	23	32	1096	108	82	103	26	0.09	0.02	0.05	0.09	0.04	26	0.02	0.0208
357	SA157	F	0	0	116	76	Indian	1	165.5	66.3	24.2057	1.74584	88	105	0.838095	7.5	14.8	25.1	17.4	34.14	22.63	43.67	2.7	1.54653	72	164	62	403	62	47	51	834	114	72	103	42	0.21	0.03	0.1	0.21	0.09	40	0.06	0.096
358	SA158	F	0	15	120	77	Pakistani	1	170	74.7	25.8478	1.87816	74	97	0.762887	10.3	20.8	19.8	22.5	31.33	23.4	51.3	3.3	1.75704	80	152	78	409	34	61	30	750	110	88	97	22	0.08	0.03	0.064	0.06	0.08	24	0.01	0.0096
359	SA159	F	0	0	113	64	Pakistani	1	155	59.7	24.8491	1.60325	89	95	0.936842	12.5	21.8	20.6	22	33.08	19.75	39.95	2.53314	1.58	74	142	68	395	38	49	23	812	96	72	88	24	0.08	0.04	0.057	0.08	0.04	30	0.01	0.012
360	SA160	M	1	0	136	88	Pakistani	1	178	105.5	33.2976	2.28394	110	111	0.990991	12	17.6	39	37.2	29.62	31.25	74.25	3.60863	1.58	72	160	82	378	31	25	11	830	114	100	108	14	0.13	0.07	0.09	0.13	0.09	0	0	0
361	SA161	M	1	4	119	66	Sri Lankan	1	177	66.2	21.1306	1.80412	77	92	0.836957	3.4	6	10.5	16.9	15.17	10.04	56.16	2.3	1.27486	76	146	76	398	60	69	55	790	110	80	99	30	0.13	0.05	0.073	0.13	0.06	32	0.01	0.0128
362	SA162	M	1	0	136	77	Indian	1	180	87.1	26.8827	2.08686	86	104	0.826923	7	14.2	16	39.2	24.1	20.99	66.11	3.1	1.48548	68	148	82	391	64	56	22	876	110	92	101	18	0.12	0.02	0.073	0.12	0.09	18	0.04	0.0288
363	SA163	F	0	0	127	81	Pakistani	1	163	73.2	27.5509	1.82053	92	107	0.859813	15.1	31.2	22	34.3	37.59	27.52	45.68	3.1	1.7028	71	128	80	397	0	0	0	848	104	78	90	26	0.12	0.02	0.073	0.12	0.02	22	0.01	0.0088
364	SA164	M	1	0	136	82	Pakistani	1	162	105.6	40.2378	2.17991	114	116	0.982759	18.2	35.2	38.2	41.2	38.47	40.62	64.98	3.44426	1.58	63	236	90	415	5	19	41	958	142	108	135	34	0.11	0.01	0.073	0.07	0.09	30	0.02	0.024
365	SA165	F	0	0	108	72	Indian	1	163	56.9	21.4159	1.60509	66	97	0.680412	10.4	19.8	18.1	24.6	23.51	13.38	43.52	2.53604	1.58	77	146	70	387	86	75	63	780	114	84	98	30	0.13	0.03	0.078	0.13	0.06	16	0.01	0.0064
366	SA166	F	0	0	129	84	Pakistani	1	164.5	62.2	22.9857	1.68588	77	94	0.819149	7.8	16.7	20.3	28.6	23.6	14.68	47.52	3.3	1.95743	81	194	76	390	8	78	29	744	124	80	99	44	0.1	0.02	0.059	0.07	0.06	24	0.02	0.0192
367	SA167	F	0	4	112	66	Indian	1	150	52.4	23.2889	1.47761	77	90	0.855556	8.6	10.1	15.5	21.4	28.36	14.86	37.54	2.7	1.82727	63	162	66	368	58	61	25	948	100	88	95	12	0.12	0.03	0.075	0.12	0.1	28	0.05	0.056
368	SA168	F	0	0	120	85	Indian	1	157.5	59	23.7843	1.60663	77	94	0.819149	7.2	17.4	21	27.1	32.25	19.03	39.97	2.1	1.30709	82	124	72	395	39	25	16	732	102	80	92	22	0.09	0.03	0.063	0.09	0.06	18	0.03	0.0216
369	SA169	M	1	0	138	83	Indian	1	169	79.2	27.7301	1.92821	92	96	0.958333	4	9.1	14.9	27.6	20.17	15.97	63.23	3.1	1.60771	77	146	80	391	46	65	39	776	106	78	94	28	0.12	0.06	0.078	0.12	0.09	20	0.01	0.008
370	SA170	M	1	0	115	71	Pakistani	1	169	65.2	22.8283	1.74951	77	94	0.819149	6.7	8.4	17.1	24.6	22.89	14.92	50.28	2.9	1.65761	58	168	80	369	25	-10	4	1036	114	94	107	20	0.1	0.05	0.076	0.08	0.06	22	0.04	0.0352
371	SA171	M	1	2	134	80	Indian	1	166	70	25.4028	1.7966	93	94	0.989362	10	19.8	31.6	42.8	34.94	24.46	45.54	2.4	1.33586	105	130	66	384	60	19	34	570	116	88	98	28	0.2	0.07	0.116	0.2	0.12	18	0.01	0.0072
372	SA172	F	0	0	124	72	Pakistani	1	156	46.8	19.2308	1.42408	58	75	0.773333	7.9	16.5	9.8	18.1	27.48	12.86	33.94	2.3	1.61508	75	148	76	418	19	36	-8	800	110	88	94	22	0.11	0.05	0.078	0.07	0.05	48	0.03	0.0576
373	SA173	F	0	0	138	90	Pakistani	1	161	50.8	19.598	1.50728	72	90	0.8	9.2	11.8	16.8	23.7	29.82	15.15	35.65	2.5	1.65862	83	166	70	408	47	93	0	726	114	90	102	24	0.12	0.04	0.07	0.12	0.05	42	0.01	0.0168
374	SA174	F	0	0	126	82	Indian	1	159.5	67.6	26.5721	1.73062	78	104	0.75	13.2	20.2	31	25.8	35.43	23.95	43.65	2.8	1.61791	68	134	70	376	25	42	47	876	112	98	106	14	0.13	0.04	0.082	0.1	0.05	24	0.01	0.0096
375	SA175	F	0	1	118	72	Indian	1	158.5	65.8	26.1919	1.70207	75	101	0.742574	11.4	20.1	21	31.9	35.03	23.05	42.75	3.1	1.82132	55	126	76	385	47	69	42	1088	118	88	101	30	0.17	0.03	0.093	0.17	0.09	42	0.03	0.0504
376	SA176	M	1	0	125	69	Indian	1	172	58.2	19.6728	1.66753	68	87	0.781609	3.6	5.7	9	9.8	11.95	6.96	51.24	2.4	1.43925	60	186	82	378	57	99	21	1000	114	94	104	20	0.18	0.06	0.108	0.18	0.1	28	0.02	0.0224
377	SA177	F	0	0	103	65	Indian	1	152	56.2	24.3248	1.54042	76	96	0.791667	10.4	16.3	25.6	24.5	36.29	20.39	35.81	2.7	1.75277	69	142	56	379	49	20	19	874	102	92	98	10	0.1	0.02	0.056	0.1	0.06	26	0.03	0.0312
378	SA178	F	0	4	120	72	Sri Lankan	1	165	68.8	25.2709	1.77576	76	97	0.783505	12	22.6	25.3	28.1	35.07	24.13	44.67	2.80571	1.58	71	168	86	403	26	34	33	850	106	86	97	20	0.13	0.04	0.079	0.11	0.04	44	0.04	0.0704
379	SA179	F	0	2	126	95	Indian	1	162	54.8	20.881	1.57035	64	90	0.711111	7.8	18.6	8.4	17.8	27.57	15.11	39.69	2.9	1.84672	77	160	78	400	49	80	39	784	114	82	97	32	0.15	0.04	0.09	0.15	0.1	26	0.04	0.0416
380	SA180	F	0	0	121	85	Bangladeshi	1	151	56.8	24.9112	1.54352	78	95	0.821053	7.3	11.4	23.5	27.4	31.62	17.96	38.84	2.1	1.36053	59	116	72	390	-27	53	28	1020	106	84	95	22	0.12	0.04	0.074	0.08	0.05	24	0.02	0.0192
381	SA181	F	0	0	112	70	Pakistani	1	158.5	46.2	18.3901	1.42621	69	83	0.831325	8.1	12.4	13.2	17.1	26.31	12.15	34.05	2.4	1.68278	80	180	74	395	65	51	23	750	96	86	92	10	0.12	0.04	0.07	0.12	0.05	30	0.03	0.036
382	SA182	F	0	0	127	80	Bangladeshi	1	165	69.4	25.4913	1.78349	85	101	0.841584	10.2	23.1	12	33.2	32.26	22.38	47.02	2.9	1.62603	62	148	74	387	51	35	27	966	102	90	95	12	0.1	0.03	0.059	0.1	0.07	18	0.01	0.0072
383	SA183	M	1	0	115	70	Indian	1	164.5	43.8	16.1861	1.41471	65	76	0.855263	3.1	5.5	6.1	10.6	10.71	4.69	39.11	2.4	1.69646	74	158	82	364	62	63	39	810	106	92	101	14	0.19	0.03	0.107	0.19	0.11	26	0.06	0.0624
384	SA184	M	1	0	140	73	Indian	1	174.5	73.8	24.2363	1.89136	84	99	0.848485	9.4	17.7	24.6	33.4	25.45	18.78	55.02	2.8	1.48041	64	126	72	391	24	49	12	944	110	80	91	30	0.13	0.04	0.075	0.13	0.09	42	0.07	0.1176
385	SA185	M	1	0	149	73	Pakistani	1	185	77.2	22.5566	1.99179	76	97	0.783505	5.8	10	11.9	20.2	18.69	14.43	62.77	3.1	1.55639	60	166	82	381	54	78	63	1004	122	94	112	28	0.1	0.03	0.059	0.1	0.07	30	0.03	0.036
386	SA186	F	0	10	126	84	Sri Lankan	1	164.5	61	22.5423	1.66954	75	94	0.797872	9.4	18	15.7	24.5	31.19	19.03	41.94	2.63787	1.58	52	160	74	370	53	73	39	1158	114	92	95	22	0.14	0.05	0.083	0.14	0.1	42	0.08	0.1344
387	SA187	F	0	12	119	83	Sri Lankan	1	163	50	18.8189	1.50462	64	88	0.727273	4	6.5	8.4	12.6	20.32	10.16	39.84	1.9	1.26278	69	102	76	378	85	89	45	868	90	76	85	14	0.11	0.04	0.065	0.11	0.06	0	0	0
388	SA188	M	1	10	132	56	Indian	1	171.5	60.8	20.6717	1.70189	71	91	0.78022	3.4	8.8	8.6	23.6	17.43	10.6	50.2	2.9	1.70398	67	134	82	367	47	65	47	900	122	86	98	36	0.15	0.02	0.096	0.15	0.06	20	0.01	0.008
389	SA189	F	0	0	130	93	Indian	1	160.5	47.4	18.4004	1.4537	62	82	0.756098	5.9	8.4	11.1	16.4	24.29	11.51	35.89	2.3	1.58217	84	156	82	415	51	84	32	718	110	90	103	20	0.15	0.06	0.088	0.15	0.08	34	0.01	0.0136
390	SA190	M	1	0	120	75	Indian	1	172	61	20.6193	1.70717	76	88	0.863636	3	5	11.1	21.1	19.25	11.74	49.26	3.1	1.81587	63	156	86	397	34	58	18	956	108	74	94	34	0.09	0.05	0.068	0.09	0.07	16	0.02	0.0128
391	SA191	M	1	0	121	76	Indian	1	162	58.8	22.4051	1.62665	78	95	0.821053	13.2	18.8	18.1	33.4	25.21	14.82	43.98	2.5	1.5369	99	120	78	425	51	19	26	604	104	82	90	22	0.14	0.02	0.075	0.14	0.08	26	0.01	0.0104
392	SA192	F	0	0	126	70	Sri Lankan	1	159	93	36.7865	2.0267	104	124	0.83871	14.8	37.4	25	35.6	29	26.97	66.03	3.9	1.92431	79	124	80	383	-52	67	22	762	100	82	92	18	0.13	0.03	0.087	0.13	0.08	32	0.03	0.0384
393	SA193	F	0	0	132	83	Indian	1	168	59.4	21.0459	1.66493	67	94	0.712766	7.2	17	18.5	21.5	30.44	18.08	41.32	2.63059	1.58	92	192	74	415	58	62	36	654	112	100	107	12	0.14	0.03	0.072	0.14	0.05	46	0.02	0.0368
394	SA194	F	0	0	137	76	Pakistani	1	172.5	60	20.1638	1.69558	74	90	0.822222	6	12.2	12.8	13.3	25.12	15.07	44.93	2.4	1.41544	57	128	80	403	-52	98	58	1054	108	88	98	20	0.11	0.04	0.078	0.11	0.07	28	0.02	0.0224
395	SA195	M	1	0	120	75	Afghanistan	1	169	64.2	22.4782	1.73604	75	92	0.815217	3.5	7.8	11.2	23.3	17.8	11.43	52.77	2.7	1.55526	71	122	72	393	5	25	6	840	100	80	87	20	0.08	0.01	0.053	0.04	0.06	14	0.02	0.0112
396	SA196	F	0	2	108	78	Indian	1	160	64.6	25.2344	1.69444	85	103	0.825243	11.9	19.2	25.2	29.4	34.67	22.4	42.2	2.9	1.71148	74	128	66	387	42	43	0	808	104	90	100	14	0.12	0.03	0.071	0.12	0.07	50	0.05	0.1
397	SA197	M	1	1	128	82	Indian	1	172.5	83.4	28.0277	1.99906	85	101	0.841584	4.2	8.1	16.2	41.3	22.97	19.16	64.24	3.1	1.55073	68	142	88	368	54	13	17	876	128	92	108	36	0.12	0.03	0.069	0.12	0.07	30	0.02	0.024
398	SA198	M	1	0	132	72	Indian	1	171	63.2	21.6135	1.73263	70	90	0.777778	4.6	11.7	10.4	12.5	15.92	10.06	53.14	3.1	1.78919	68	136	78	376	56	32	23	876	114	94	105	20	0.11	0.02	0.063	0.11	0.08	16	0.02	0.0128
399	SA199	M	1	0	137	63	Sri Lankan	1	179	76.8	23.9693	1.95414	82	96	0.854167	5.6	9.8	14.5	17.7	18.27	14.03	62.77	2.9	1.48403	59	140	78	365	40	25	36	1018	120	90	101	30	0.07	0.03	0.05	0.07	0.03	26	0.02	0.0208
400	SA200	M	1	3	132	80	Indian	1	171	69.4	23.7338	1.81563	83	94	0.882979	6.2	9.5	16.6	25.2	20.58	14.28	55.12	2.86869	1.58	60	186	82	386	34	54	29	998	112	90	106	22	0.09	0.05	0.068	0.09	0.09	20	0.03	0.024
