# Supplementary material for: P wave indices, heart rate variability and anthropometry in a healthy South Asian population
Source: PLoS One. 2019 Aug 23;14(8):e0220662. doi: 10.1371/journal.pone.0220662 (PMC6707586; doi:10.1371/journal.pone.0220662)
Supplement: S2 File — (XLSX) [file pone.0220662.s002.xlsx]

## Sheet: Sheet1
Study Number	Gender	Female gender	SA ethnicity	Recording (Hours)	Recording (Mins)	Total recording (mins)	R-R (min)	R-R (max)	R-R (mean)	HR (max)	HR (min)	HR (mean)	SVE total count	SVE total %	SVE max/hour	SVT episodes	SVT (longest)	SVT (max. rate)	AF episodes	AF (longest)	AF (max. rate)	SDNN (total)	SDNN (day)	SDNN (night)	SDNN (D/N delta)	rMSSD (total)	rMSSD (day)	rMSSD (night)	rMSSD (D/N delta)	SDSD (total)	SDSD (day)	SDSD (night)	SDSD (D/N delta)	HRV Δ index	TINN	pNN50 (total)	pNN50 (day)	pNN50 (night)	pNN50 (D/N delta)	SDNN index (total)	SDNN index (day)	SDNN index (night)	SDNN index (D/N delta)	SDANN (total)	SDANN (day)	SDANN (night)	SDANN (D/N delta)	VLF (day)	VLF (night)
1	F	1	1	22	27	1347	341	1176	750	176	51	80	0	0	0	0	0	0	0	0	0	209.5	153.9	142	-11.9	86.6	59.9	153.9	94	71.1	51	96	44.9	43.4	546.9	27.9	15.9	73	57.1	71.6	58.1	108.9	50.7	200.6	146.9	77.6	.	805.45	1008.11
2	M	0	1	20	33	1233	541	1034	750	111	58	80	2	0	1	0	0	0	0	0	0	134.8	107.4	122.5	15.1	47.1	31.1	77	45.9	39.4	23.7	64.1	40.4	42.4	632.8	11.4	7.1	24	16.9	67.7	57.8	91.8	34	115.5	91.2	69.3	-21.9	1169.09	2441.83
3	F	1	1	19	58	1198	500	1154	732	120	52	82	4650	4.7	945	0	0	0	0	0	0	150.2	103.3	154.4	51.1	54.5	45.3	105.2	59.9	45	37.3	80.2	42.9	28.2	367.2	15.2	10.6	46.4	35.8	60.2	55.2	93.8	38.6	146.4	87.3	111	23.6	774.21	3437.44
4	M	0	1	22	57	1377	472	1017	732	127	59	82	2	0	1	0	0	0	0	0	0	121.4	88.6	102	13.4	23.4	20.8	28.8	8	16.8	15	19.6	4.5	34.4	546.9	3.7	2.6	6.5	3.9	47.8	39.4	63.7	24.3	108.3	75.6	67.8	-7.8	605.09	2727.83
5	M	0	1	21	47	1307	359	1200	714	167	50	84	0	0	0	0	0	0	0	0	0	183	118.7	141.3	22.6	64.5	35.1	123.8	88.7	52.9	27	82.3	55.3	37.7	515.6	21	10.2	62.8	52.6	64.3	49.1	103.9	54.8	177.8	107.1	82.9	.	551	1081.39
6	F	1	0	20	12	1212	385	1250	845	156	48	71	1	0	1	0	0	0	0	0	0	173.2	107.4	136.7	29.2	43.9	31.2	65.8	34.6	32.1	21.4	44.8	23.5	44	687.5	17.6	10	37	27	66.8	58.7	81.1	22.4	163.5	86.4	100.2	13.9	1131.42	1768.57
7	F	1	1	20	32	1232	472	1034	698	127	58	86	0	0	0	0	0	0	0	0	0	131.9	78.3	110.6	32.3	41	21.1	62.4	41.3	32	15.8	40.6	24.7	34.5	523.4	15.2	3.3	37.6	34.3	51.2	37.3	68.5	31.1	123.8	68.3	80.3	12	396.09	1013.36
8	M	0	1	20	54	1254	444	1224	789	135	49	76	3	0	2	0	0	0	0	0	0	168.8	103.2	155.4	52.3	51	37	76.9	39.9	40.7	28.5	58.3	29.8	36.2	523.4	17.8	11.2	35.5	24.3	71.6	58.7	96.8	38.2	156.4	81.4	102.9	21.6	1498.56	3448.56
9	M	0	0	24	9	1449	451	1154	822	133	52	73	0	0	0	0	0	0	0	0	0	155.9	127.5	110.1	-17.4	40	34	54.7	20.7	30.7	25.9	40.2	14.3	49.1	726.6	12.8	9.2	24	14.9	65.6	28.3	82.7	24.4	138.1	112.9	59.1	-53.8	797.48	2273.13
10	F	1	0	23	45	1425	380	1250	909	158	48	66	2	0	0	0	0	0	0	0	0	184	176.4	159.5	-16.9	100.3	92.3	126.1	33.8	73.8	68.9	86.9	18	52.1	796.9	45.4	41.4	59	17.6	99.9	97.3	110.8	13.5	143.1	137.3	101.3	-36	3459.8	2147.54
11	F	1	0	24	6	1446	513	1176	822	117	51	73	0	0	0	0	0	0	0	0	0	135.7	130.4	117.8	-12.6	44.6	43.6	66.9	23.2	35.5	35.7	52	16.3	37	562.5	12.4	10.4	25.2	14.8	47.4	46.1	62.2	16.1	126.3	125.9	94.1	-31.8	603.13	717.17
12	F	1	0	24	32	1472	323	1111	759	186	54	79	652	0.6	77	0	0	0	0	0	0	187.6	176.3	114.1	-62.2	38.4	34.9	48.7	13.8	29.8	27.4	36.1	8.7	54.1	859.4	11.6	9.5	19.9	10.4	48.2	49.4	49.7	0.3	167.2	165.7	89.3	.	606.06	576.34
13	F	1	0	20	1	1201	504	1176	779	119	51	77	1	0	1	0	0	0	0	0	0	156.5	103.1	114.1	11	41.5	29.6	62.3	32.7	31	21.3	42.2	20.9	38.8	617.2	15.3	7.6	35	27.4	54.8	47.2	69.2	22	149.4	92.3	83.3	-9.1	442.53	1666.48
14	F	1	0	24	26	1466	414	1277	870	145	47	69	0	0	0	0	0	0	0	0	0	193.3	166.6	133.7	-33	68.3	56.7	90.6	33.9	46.8	39.1	55.2	16	64.3	976.6	38.7	30.9	58.7	27.8	77.4	70.4	89.4	19	166.5	143.2	85.9	-57.3	1400.92	1733.38
15	M	0	1	22	8	1328	530	1176	845	113	51	71	6	0	2	0	0	0	0	0	0	164.2	126.7	80.8	-45.9	37.4	36.4	40.5	4.1	26.5	26.4	25.9	-0.5	36.8	640.6	13.9	12.4	18.8	6.4	48.1	48.6	45.7	-3	159.8	122.8	56.9	-65.9	782.34	848.72
16	F	1	0	23	21	1401	373	896	659	161	67	91	61	0	14	0	0	0	0	0	0	108.3	94.8	83.6	-11.2	26.3	24.9	31.2	6.3	19.5	18.6	22.4	3.8	33.5	484.4	4.7	4.1	7.3	3.2	42.7	42.8	45.9	3.2	95.4	79.7	62.7	-17.1	452.82	556.97
17	M	0	0	22	19	1339	435	1429	857	138	42	70	0	0	0	0	0	0	0	0	0	192.1	151.4	135.2	-16.2	42.4	35.3	67.7	32.4	32.8	27.2	49.3	22.1	48.2	757.8	13.9	9.6	33	23.4	63.8	62.9	72.1	9.1	188	148.4	104.8	-43.6	1191.68	1706.65
18	M	0	0	22	39	1359	405	1111	833	148	54	72	4	0	1	0	0	0	0	0	0	152.7	122.1	132.3	10.2	50.8	45.3	63.7	18.4	38	33.1	48.3	15.2	45.7	726.6	20.6	18.1	27.6	9.4	67.6	66.8	70	3.2	132.6	99.3	88.1	-11.2	766.49	1445.27
19	M	0	1	20	42	1242	472	1132	833	127	53	72	0	0	0	0	0	0	0	0	0	128.2	117	106	-11	26.3	24.7	29.7	5	18.7	17.6	20.9	3.3	31.5	476.6	5.4	4.3	7.9	3.6	44.6	44.5	44.2	-0.3	114.7	101.6	93.8	-7.8	670.15	1210.66
20	M	0	0	21	41	1301	347	1395	857	173	43	70	0	0	0	0	0	0	0	0	0	223.8	161.5	171.2	9.7	66.5	46.3	105.8	59.5	53.8	37.1	77	39.9	50.3	703.1	23.9	14.6	51.4	36.8	79	68.1	102	33.9	206.6	130.9	130.5	-0.3	1420.86	1453.05
21	F	1	0	22	45	1365	526	1277	909	114	47	66	176	0.1	104	0	0	0	0	0	0	192.5	155.5	121.6	-33.9	56	43.9	84	40.1	40.7	31.2	55.2	24	47.3	804.7	25.1	18	48.7	30.7	63.6	56.6	82.8	26.3	183	152.2	75.8	-76.4	689.46	1714.29
22	F	1	0	18	29	1109	377	1091	706	159	55	85	2	0	1	0	0	0	0	0	0	157	89.6	138.4	48.8	48.7	26.1	79.1	52.9	41.5	21.2	62	40.8	28.5	367.2	12.3	4.2	30.9	26.7	58.3	39.6	88.2	48.6	148.7	74.6	98.9	24.3	481.18	2009.87
23	M	0	0	22	34	1354	451	1277	822	133	47	73	1	0	1	0	0	0	0	0	0	196.1	158.2	137.4	-20.8	47.3	40.6	65.4	24.8	34.5	30.4	41.4	11	56.7	890.6	21.5	14.9	42.9	28	69	64.1	80.1	16	184.4	151.5	99	-52.5	1484.85	2021.15
24	M	0	0	23	2	1382	400	1111	759	150	54	79	3	0	2	0	0	0	0	0	0	172.5	140.2	105.7	-34.5	39.2	35.2	49.8	14.6	30.1	27.8	34	6.3	50.5	797	13.9	10.2	25.3	15	58.2	57.2	61.2	3.9	163	133.6	76.3	-57.3	967.33	1434.9
25	F	1	0	22	56	1376	531	1111	800	113	54	75	1856	2	149	0	0	0	0	0	0	123.4	106.2	81.2	-25	48.6	48.4	50.4	2	36.1	35.5	39.7	4.2	39.8	601.6	19.6	20	16.8	-3.1	57.9	59.2	51.3	-7.9	109.3	90.1	51.2	-38.9	903.39	460.19
26	M	0	0	22	6	1326	571	1364	909	105	44	66	12	0	2	0	0	0	0	0	0	176.5	131.5	179.5	47.9	49.7	39.4	74.1	34.7	37.8	28.7	55.6	26.8	46.9	703.1	18.6	13.6	35.1	21.5	78.3	68	110.2	42.2	159.6	112.2	122.9	10.6	1752.09	2604.18
27	M	0	0	24	2	1442	397	1500	1053	151	40	57	21	0	5	0	0	0	0	0	0	231.7	197	152	-45	67.3	57.7	91.9	34.3	46	38.7	59.4	20.6	56.6	898.4	38.5	33.3	55.5	22.2	84.1	80	93.8	13.7	198.8	158.8	107.3	-51.5	1879.03	5412.71
28	M	0	0	21	49	1309	458	1200	811	131	50	74	0	0	0	0	0	0	0	0	0	166.7	87	172	85	78.2	29.3	135.5	106.2	65.3	21.3	95.4	74.1	30.3	406.3	22.5	7.6	57.2	49.6	73.1	43.1	124.5	81.4	153.6	71.4	112.1	40.6	857.06	1217.68
29	M	0	1	22	55	1375	480	923	667	125	65	90	0	0	0	0	0	0	0	0	0	99.9	76.8	81.5	4.7	27.4	22.6	37.6	14.9	21.8	18.1	27.9	9.8	26.3	414.1	5.3	3.4	10.7	7.3	39.5	37.8	43.2	5.4	92.9	68.4	63.2	-5.2	332.85	328.57
30	F	1	0	24	5	1445	390	1034	750	154	58	80	4	0	2	0	0	0	0	0	0	121.8	117	99.2	-17.8	34.7	34.7	37.3	2.6	23.2	23.5	23.8	0.3	36.3	570.3	13.5	13.5	16.2	2.7	50.3	52.2	46.8	-5.4	107.5	102.7	82.1	-20.6	604.61	799.04
31	F	1	0	21	28	1288	357	984	667	168	61	90	0	0	0	0	0	0	0	0	0	133	94.4	76.3	-18.1	18.7	13.7	26.8	13.1	13.8	9.8	18.4	8.6	44.2	640.6	2	0.5	5.4	4.9	35.7	29.5	46.1	16.6	124.3	84.8	55.2	-10.7	225.2	368.57
32	M	0	0	22	0	1320	353	1395	845	170	43	71	2	0	1	0	0	0	0	0	0	234.8	173.2	161.4	-11.8	63.2	40.2	116	75.8	52.3	32.9	79.8	46.9	48.4	671.9	20.8	10.5	59.8	49.3	75.6	62	112.2	50.2	116.2	166.5	97.9	.	952.52	1945.52
33	F	1	0	22	6	1326	429	1053	800	140	57	75	1	0	1	0	0	0	0	0	0	129	116.5	105.2	-11.3	37.2	32.6	47	14.5	26	22.9	31.1	8.2	32.5	507.8	14.6	11.2	23.4	12.2	44.9	43.6	47.1	3.5	114.3	99.7	89.7	-9.9	525.15	718.2
34	F	1	0	21	27	1287	500	984	769	120	61	78	3	0	1	0	0	0	0	0	0	106.4	101.6	78.4	-23.2	46.9	43.96	56.7	13	36.7	33.3	45.7	12.4	31.3	476.6	13.8	13.7	16.1	2.4	53.5	52.7	57.7	4.9	87.5	85	45.6	-39.4	503.97	736.35
35	F	1	0	22	52	1372	405	1091	732	148	55	82	3	0	1	0	0	0	0	0	0	123.9	96	100.8	4.8	31.1	23.6	46.1	22.5	23	16.8	31.8	15	32.3	500	8.7	4	22.1	18.1	45	41.9	52.6	10.7	115.8	85.2	81.6	-3.7	438.22	1515.38
36	F	1	0	22	42	1362	391	1176	789	152	51	76	6	0	4	0	0	0	0	0	0	167.2	183.9	78.4	-105.5	48.6	52.8	31.2	-21.7	38	41.1	22.3	-18.8	29.6	343.8	17.4	20.5	8.5	-12	63.3	69.2	46.4	-22.8	155.5	167.7	57.9	.	1361.93	272.68
37	M	0	1	22	37	1357	341	1250	732	176	48	82	0	0	0	0	0	0	0	0	0	222.9	166.3	180	13.7	51.1	42.2	73.9	31.7	41.9	35.7	51.8	16.1	40.6	507.8	16.7	9.9	40.1	30.3	64.4	56.5	81.5	25	220.9	164.4	144.6	.	1249.76	1836.32
38	M	0	0	22	23	1343	577	1364	896	104	44	67	4	0	1	0	0	0	0	0	0	193.3	130.3	150.7	20.4	78.2	66.6	106.1	39.5	59.4	51.1	74.3	23.2	38.4	437.5	34.4	27.5	55.8	28.3	84.2	76.9	101.1	24.2	181.8	112.6	92	-20.7	1261.28	2698.81
39	F	1	0	21	6	1266	408	732	1071	147	82	56	4	0	2	0	0	0	0	0	0	133.4	98.3	95.1	-3.2	37.5	32.8	47.8	15	27.9	24.7	33.3	8.5	38.3	593.8	12.8	9.4	21.6	12.3	54.8	55.2	53.3	-1.9	119.7	75.1	70.7	-4.4	748.95	816.99
40	M	0	0	21	42	1302	373	1395	833	161	43	72	7	0	2	0	0	0	0	0	0	219	159.3	189.2	29.8	73.8	55.6	111.3	55.7	58.5	43.5	82.1	38.6	48.3	664.1	29.1	22	49.5	27.4	89.2	69.1	130	60.9	195.8	132	124.9	-7.2	1567.17	4169.33
41	M	0	1	21	29	1289	438	857	1500	137	40	70	0	0	0	0	0	0	0	0	0	251.3	175.8	194.3	18.5	48.5	35.3	76.1	40.8	36.1	25.8	49.9	24.1	66.9	992.2	20	11.7	46.4	34.7	68.4	60.2	84.6	24.4	254.1	177.3	160.4	-16.9	982.19	2782.5
42	F	1	0	20	47	1247	484	1224	896	124	49	67	4	0	3	0	0	0	0	0	0	167	123.4	132.5	9	69.9	45.5	108.2	62.7	49.8	30.1	66.8	36.7	48.5	750	35	22.9	63.9	41	74.9	63	96.7	33.6	144.1	100.8	70.4	-30.4	920.19	2839.3
43	M	0	1	23	50	1430	432	1071	741	139	56	81	2	0	1	0	0	0	0	0	0	138.5	101.1	105.7	4.6	36.7	30.2	50.9	20.6	26.7	21.8	35	13.2	41.7	632.8	12.5	8.2	24.8	16.7	57	53.4	63.7	10.3	125.8	82.5	74.8	-7.7	748.71	2257.46
44	M	0	0	24	2	1442	476	1224	822	126	49	73	0	0	0	0	0	0	0	0	0	152.7	136.9	119	-17.9	53.9	51.7	68.5	16.7	40.5	39	51.6	12.6	49.2	742.2	22.1	20.7	30	9.3	75.9	77	79.8	2.8	130	114.4	78.4	-35.9	2032.73	1919.33
45	M	0	0	24	55	1495	476	968	741	126	62	81	0	0	0	0	0	0	0	0	0	103.9	110	84.9	-25.1	36.5	38	32.7	-5.3	28.9	29.9	25.9	-4.1	29.8	453.1	9	9.9	6.7	-3.2	57	60.1	49.3	-10.8	82.3	87.6	63.4	-24.2	1133.2	578
46	M	0	0	19	29	1169	441	1132	723	136	53	83	1	0	1	0	0	0	0	0	0	150.8	103.7	130.4	26.7	40.2	26.2	66.2	40	32.1	20	47.4	27.4	35.5	562.5	12.5	5.3	33.9	28.5	55.5	44.3	80.3	36	143	93.5	91.8	-1.7	443.09	1811.56
47	F	1	0	23	39	1419	368	1200	800	163	50	75	0	0	0	0	0	0	0	0	0	197.6	158.4	118.3	-40.1	53.6	42.9	76.6	33.7	37.5	30.6	44.4	13.8	66.8	1046.9	29.1	20.2	55.1	35	64.7	61.7	71.1	9.5	176.5	135.5	79.7	.	1622.59	991.65
48	F	1	0	22	14	1334	411	1111	800	146	54	75	2	0	2	0	0	0	0	0	0	126.5	81.5	90.1	8.6	22.5	19.7	27.7	8.1	15.5	13.5	18.4	4.9	30	492.2	3.3	2.1	5.8	3.7	40.6	38.6	43.4	4.9	118.2	65.9	68.2	2.3	678.42	658.18
49	F	1	0	22	30	1350	392	1277	811	153	47	74	25	0	11	0	0	0	0	0	0	228.5	187.8	117.7	-70.1	38.1	34.4	49.8	15.4	28.1	25.5	34.5	9	77.8	1187.5	13.8	11.5	22.5	11	64.9	62.9	69.4	6.5	207.4	167.5	73.4	.	1199.94	2394.1
50	F	1	0	22	19	1339	432	1017	750	139	59	80	3	0	1	0	0	0	0	0	0	148.3	112.1	109.9	-2.2	65.5	48.1	99.9	51.8	49.6	35.7	67.9	32.2	40.5	632.8	29.2	20	55.7	35.7	70.5	59.6	95.4	35.8	129.6	95.4	45.4	-50	660.82	717.42
51	F	1	0	21	45	1305	414	1132	690	145	53	87	1	0	1	0	0	0	0	0	0	159.2	114.2	142.4	28.2	70.3	46.4	111.9	65.5	57.7	37.6	83.1	45.5	38.3	585.9	23.6	14	48.6	34.6	72.9	60.6	98.1	37.5	145.8	102.7	96.8	-6	813.43	1736.66
52	F	1	0	22	12	1332	435	1034	706	138	58	85	1	0	1	0	0	0	0	0	0	136.1	91.7	93	1.2	33.2	27.7	47	19.4	23.8	19.8	31.6	11.9	27.7	320.3	10.6	6.8	22.4	15.7	45.3	41.3	56.8	15.5	131.1	83.9	63.7	-20.3	487.5	812.6
53	M	0	0	24	11	1451	536	1277	923	112	47	65	5	0	2	0	0	0	0	0	0	158.5	132.1	105.6	-26.5	34.2	30.7	44.3	13.6	22.9	20.4	28.5	8.1	52.8	804.7	12.2	9.3	22.1	12.8	55.4	51.6	65.8	14.2	142.9	118	66	-51.9	697.87	2489.94
54	M	0	1	20	12	1212	380	1091	706	158	55	85	0	0	0	0	0	0	0	0	0	151.9	106.3	135.3	29	44.7	35.8	61.7	25.9	34	28	42.5	14.5	35.2	554.7	17.4	10.6	34.6	24	56.6	53.7	62.4	8.8	143.9	89.5	109.4	19.9	1056.28	582.19
55	F	1	0	23	34	1414	1397	1091	779	151	55	77	4	0	1	0	0	0	0	0	0	170.9	143.8	106.3	-37.5	52.5	51.2	60.5	9.3	39	39.4	40.3	1	53.7	828.1	23.6	20.3	35.7	15.4	71.3	76.7	63.6	-13.1	152.8	123.4	70.9	-52.5	1992.21	598.55
56	M	0	1	22	21	1341	462	1111	732	130	54	82	4	0	1	0	0	0	0	0	0	157.7	128	96.7	-31.2	37.5	36.5	44.1	7.6	28.2	27.7	32	4.3	40.1	656.3	11.3	10.6	15.4	4.8	62.4	64.6	57.7	-5.9	146.9	113	59	-54	1129.62	1091.33
57	F	1	0	22	48	1368	324	1034	759	185	58	79	0	0	0	0	0	0	0	0	0	164.1	143.2	100.2	-43	5.3	41.5	55.1	13.7	32.8	30.2	38.2	8.1	58.1	859.4	20.6	17.5	29.7	12.2	70.9	72.2	68.4	-3.8	137.3	114.6	57.2	.	1456.54	966.68
58	M	0	0	20	28	1228	488	1364	923	123	44	65	3	0	1	0	0	0	0	0	0	183.3	140.1	134.6	-5.5	57.5	45.7	79.6	33.9	42.1	33.5	53.4	19.9	60.6	914.1	27.1	19	47.3	28.3	76.8	70.7	88.6	17.9	162	117.1	85	-32.1	1254.53	1380.04
59	F	1	1	21	27	1287	373	1250	769	161	48	78	1	0	1	0	0	0	0	0	0	197.2	149.1	149.7	0.6	81.5	66.4	121	54.6	62.8	51.7	84.2	32.5	42.8	640.6	33.8	26.2	58.8	32.7	83.5	74.1	108.4	34.3	183.1	136.3	89.9	.	1180.87	1931.33
60	F	1	0	23	7	1387	321	1250	870	187	48	69	6	0	3	0	0	0	0	0	0	224.6	205.7	141.1	-64.6	73.8	64.3	100.4	36.2	52	45.5	64.4	18.9	65.4	921.9	40.3	34.87	59.8	25.2	82.5	76.4	102	26.6	182.2	165.5	83.6	.	803.86	3282.86
61	M	0	0	22	58	1378	462	1224	870	130	49	69	1	0	1	0	0	0	0	0	0	140	123.8	103.4	-20.4	51.6	48.4	61.7	13.3	36.1	34.5	40	5.5	40.6	617.2	25.5	22	37.7	15.7	67	65.2	74.4	9.2	116.3	98.2	59.4	-38.8	1222.32	2399.37
62	F	1	1	22	31	1351	389	1090	697	154	55	86	0	0	0	0	0	0	0	0	0	151.8	105.2	119.9	14.7	44.9	29.5	68.9	39.4	35.9	22.4	52	29.6	46.4	687.5	13.6	7.1	29.1	22.1	60	47.9	80.8	32.9	137.3	87.9	80.6	-7.3	902.43	1878.59
63	F	1	1	20	25	1225	355	938	612	169	64	98	0	0	0	0	0	0	0	0	0	117.6	110	126.3	16.3	37.1	35.2	40.6	5.4	30	28.6	32.7	4.1	24.8	343.8	8.8	7.8	11	3.2	43.2	42.8	43.6	0.8	114	107.1	118.5	11.7	275.14	620.09
64	M	0	0	22	48	1368	492	1277	882	122	47	68	1	0	1	0	0	0	0	0	0	166.1	148.4	154.8	6.3	61.1	56.2	68.6	12.4	46.3	42.6	52	9.4	51.7	796.9	26.7	23.5	31.1	7.6	88.2	84.4	93.5	9.1	133.6	117.8	109.3	-8.5	1711.05	1570.37
65	F	1	0	22	32	1352	448	1304	952	134	46	63	1	0	1	0	0	0	0	0	0	194.1	186.6	141.2	-45.5	67.8	60.9	80.5	19.6	47.4	43.2	52.6	9.4	62.6	937.5	36.8	31.7	49.1	17.4	83	81.9	85.1	3.2	160.2	155.2	100.3	-54.9	2153.21	1864.42
66	F	1	0	22	59	1379	441	1667	1053	136	36	57	7	0	2	0	0	0	0	0	0	283.1	204.9	183.5	-21.3	95.9	80.9	142.6	61.7	67.2	56.3	89	32.7	71.4	1132.8	49.6	44.1	72.1	28	98.9	95.4	110.1	14.6	267.3	167.3	135.2	-32.1	2762.74	1838.47
67	F	1	0	23	20	1400	397	1395	909	151	43	66	352	0.4	67	0	0	0	0	0	0	245.7	185.6	154.5	-31.1	80.3	67.3	115.5	48.3	62.6	52.5	84.2	31.7	71.3	1148.4	33.7	27.8	54.1	26.3	81	76.7	93.1	16.4	229.2	165.1	99.5	.	2052.28	1073.62
68	F	1	0	22	47	1367	392	1364	870	153	44	69	5	0	1	0	0	0	0	0	0	231.7	196.1	176.4	-19.7	87.9	69.8	135.4	65.7	65.9	51.8	90.7	36.9	71.8	1085.9	40.1	32.9	66.5	33.7	102.4	92.4	130.5	38.1	204.3	174.3	98.9	.	1950.55	2632
69	M	0	0	22	52	1372	395	1132	750	152	53	80	3	0	1	0	0	0	0	0	0	149.7	135.6	111	-24.6	52.3	48.9	78.3	29.4	39.7	37.6	55.2	17.6	39.9	617.2	22	18.8	42.6	23.8	69	67.8	82.1	14.3	134.8	122.3	65.1	-57.3	1409.63	1145.02
70	M	0	1	22	10	1330	526	1176	845	114	51	71	1	0	1	0	0	0	0	0	0	138.1	109.9	119.2	9.3	40.5	32.8	57.6	24.8	28	22.3	36.4	14.2	40	601.6	17.6	11.2	36.3	25.1	55.3	49.5	70.3	20.9	124.4	93.6	89.8	-3.8	1231.16	1000.34
71	M	0	0	22	8	1328	469	1579	1132	128	38	53	16	0	2	0	0	0	0	0	0	237.2	217.2	185.7	-31.4	50	45.4	59.7	14.3	36.9	33.2	43.9	10.8	59.6	945.3	21.3	19.1	26.8	7.7	76	73.2	83.2	10	201.7	183.1	140.5	-42.6	2677.81	2602.43
72	F	1	1	21	6	1266	465	1154	882	129	52	68	3	0	2	0	0	0	0	0	0	149.9	161.1	117.1	-44	85.3	87.3	82.7	-4.7	60.2	62.8	54.6	-8.2	44.5	671.9	43.7	41.9	49.9	8	79.5	84.3	71.7	-12.7	118	128.8	82.7	-46.2	1053.81	1236.03
73	F	1	1	22	3	1323	465	1537	750	129	56	80	0	0	0	0	0	0	0	0	0	154.7	143	106	-0.7	36.6	34.7	52.7	18	28	27.1	36.9	9.8	40.7	664.1	12.2	10.1	25.8	15.8	54.4	52.8	69.5	16.8	144.1	135.7	70.9	-64.7	1018.16	1392.9
74	M	0	1	21	13	1273	476	1429	869	126	42	69	0	0	0	0	0	0	0	0	0	242.2	224.4	254.6	30.3	218.1	214.9	228.8	13.9	196.9	197	194.3	-2.9	50.3	789.1	44	38.9	61.8	23	150.2	148.4	153.8	5.4	164.9	135.4	175.3	39.8	.	.
75	M	0	0	20	47	1247	448	1132	800	134	53	75	0	0	0	0	0	0	0	0	0	182.6	163.6	106.3	-57.3	34.2	32	40.1	8.1	24.7	24	26.1	2.1	60.2	929.7	11.5	9.5	17.5	8	60.1	60.1	63.1	3	162.8	149.1	75.5	.	951.14	1571.83
76	F	1	0	23	22	1402	423	1176	769	142	51	78	1	0	1	0	0	0	0	0	0	170.8	154.4	115.2	-39.2	43.1	38.4	65.6	27.2	32.5	29.5	44.6	15.1	54	828.1	16.5	12.5	37	24.5	64.5	59.6	83.7	24	157	147	70.6	.	964.23	2838.81
77	F	1	1	23	57	1437	343	952	612	175	63	98	0	0	0	0	0	0	0	0	0	119.1	118.1	68.6	-49.5	28.9	28.5	45	16.5	22.1	21.7	31.9	10.2	33.8	515.6	6.5	6.3	19.1	12.8	41.2	41	46.4	5.4	115.6	114.5	43.9	.	642.11	522.63
78	F	1	0	20	45	1245	357	909	689	168	66	87	0	0	0	0	0	0	0	0	0	112.6	107.3	66.2	-41	19.4	20	17.9	-2.2	13.5	13.9	12.5	-1.4	36	523.4	1.7	2	0.9	-1.1	32.8	35.4	28	-7.4	101.4	97	56.9	-40.1	342.98	507.32
79	F	1	1	20	56	1256	760	367	602	162	73	101	0	0	0	0	0	0	0	0	0	104.1	68.9	63.5	-5.4	18.5	15.9	22.7	6.8	12.5	10.9	14.2	3.3	27.6	445.3	1.4	0.7	2.6	1.9	30.9	29	33.3	4.3	97.7	59.5	48.1	-11.4	.	.
80	M	0	1	24	0	1440	416	1111	800	144	54	75	0	0	0	0	0	0	0	0	0	155.2	95.3	117.7	22.4	32	28.1	40.1	12	21.5	19.3	24.3	5	42.6	695.3	10.8	6.7	20.9	14.2	54.4	52.3	58.6	6.3	147.2	76.1	84.7	8.6	.	.
81	M	0	0	20	33	1233	326	1500	869	184	40	69	0	0	0	0	0	0	0	0	0	281.4	200.3	141.6	-58.7	38.5	34.4	48.4	14	29.6	27.7	31.3	3.5	85.8	1359.4	12.9	8.7	24.9	16.2	61.1	55.6	72.7	17.2	265.1	182.5	102.7	-76.8	1258.34	1783.04
82	M	0	0	19	51	1191	413	1224	833	145	49	72	1	0	0	0	0	0	0	0	0	167.5	141.2	129.1	-12.1	44.5	35.4	60.8	25.4	33.5	26.7	42.3	15.6	49.8	781.3	17.9	11.9	32.1	20.3	68.5	60.3	82.8	22.4	147.8	125.8	90.8	-35	1387.37	1997.26
83	F	1	0	24	0	1440	434	1000	681	138	60	88	2	0	1	0	0	0	0	0	0	117.9	87.8	88.3	0.5	44.9	43.9	48.1	4.2	41.1	41.7	34.6	-7.1	33.1	500	6.4	1.7	22.9	21.2	41.6	34.9	59.4	24.5	109.2	76.7	59.7	-17	345.34	1147.81
84	M	0	0	22	27	1347	458	1111	779	131	54	77	1	0	1	0	0	0	0	0	0	167.7	83.5	105.2	21.7	36.3	26.6	50.5	24.9	26.5	18.6	32.7	14.1	36.8	640.6	13.3	5	28.5	23.5	55.3	43.9	70.3	26.4	160.6	67.8	70.3	2.5	588.64	2028.12
85	M	0	1	23	11	1391	492	1154	822	122	52	73	0	0	0	0	0	0	0	0	0	139.9	110.7	95.6	-15.1	30	25.6	41.4	15.8	22.4	18.5	31.2	12.7	42	648.4	7	5.2	13.2	8	57	53.1	66.9	13.7	124.9	92.5	59.3	-33.2	.	.
86	F	1	0	23	2	1382	410	1153	821	146	52	73	0	0	0	0	0	0	0	0	0	189	170.2	133	-37.3	63.4	45.3	86.2	40.9	48.2	34.6	60.1	25.5	62.6	945.3	28.3	18.1	45.8	27.7	69.2	56.8	85.8	29	165	159.7	92.5	-67.2	763.45	2195.86
87	M	0	0	23	15	1395	550	1363	983	109	44	61	9	0	3	0	0	0	0	0	0	202	155.6	132.2	-23.3	62	58.8	70.9	12	44.3	43.2	46	2.8	60.1	153.1	31.3	26.9	44.6	17.7	76.8	75.5	80.1	4.6	184.8	133.9	90.6	-43.3	1543.06	727.14
88	F	1	0	23	28	1408	428	1071	722	140	56	83	1	0	1	0	0	0	0	0	0	126.7	142.5	72.2	-70.4	38.7	41.7	31.2	-10.5	29	31.6	21.9	-9.8	34.3	523.4	13.2	15	9.2	-5.8	54.4	55.7	51.6	-4	116.6	130.8	48.7	-82	1058.5	627.95
89	F	1	1	23	12	1392	398	1021	786	149	59	79	2	0	1	0	0	0	0	0	0	117.4	111.4	100.2	-11.2	33.7	33.8	33.1	-0.7	22.6	23	21.3	-1.6	41	609.4	12.4	12.5	12.1	-0.3	49.2	51.9	41.2	-9.7	102.3	96.4	80.8	-15.6	.	.
90	F	1	0	20	55	1255	476	1073	637	129	58	87	0	0	0	0	0	0	0	0	0	119	132.1	72.1	-59.9	42.7	49.4	31	-18.4	36	41.4	25.7	-15.7	30.9	476.6	9.4	12.7	4.8	-7.9	49.8	49.7	49.8	0.1	111.1	120.9	48.7	-71.9	808.2	531.36
91	F	1	0	22	35	1355	392	1197	753	136	52	79	1	0	1	0	0	0	0	0	0	152.8	134.3	101.9	-32.4	24.4	21.8	28.7	6.9	18.2	16.2	21.1	4.9	47.5	710.9	4.1	3.2	5.8	2.6	45.4	42.5	49.9	7.4	149.3	138	84	-54	444.89	1336.17
92	M	0	1	20	55	1255	399	974	666	148	58	83	3	0	2	0	0	0	0	0	0	136.5	112.7	102.7	-10	42.1	40.8	45.5	4.8	34.3	33.7	35.5	1.7	43.2	640.6	11.7	10.6	14.7	4	58.4	60.1	54.5	-5.6	120.2	90.6	79.5	-11.1	1007.54	2257.01
93	M	0	0	22	35	1355	382	1468	733	151	44	65	0	0	0	0	0	0	0	0	0	213.3	153.7	165.9	12.2	78	59.9	114.3	54.5	57.8	43.7	77	33.3	61.9	945.3	37.3	28.8	61.1	32.3	104	94.8	122.6	27.8	186.9	117.8	94.6	-23.2	2732.7	4123.61
94	M	0	0	21	33	1293	467	1299	734	135	51	85	1	0	1	0	0	0	0	0	0	167	75.1	118.8	43.8	29.6	22.8	44.1	21.3	25.2	20.3	31.7	11.4	26.9	304.7	4.9	0.8	17.2	16.4	47.3	28	85.5	57.5	169.6	70.4	70.2	-0.2	367.14	2819.58
95	F	1	0	21	39	1299	488	1218	860	132	50	70	0	0	0	0	0	0	0	0	0	157.8	122	100.8	-21.2	47.2	36.1	67.9	31.8	34	25.7	44	18.3	49.3	757.8	21.5	13.6	41.8	28.2	64.2	58.9	74.6	15.7	141.7	105.8	58.5	-47.3	813.6	2076.55
96	M	0	1	21	26	1286	322	1185	740	185	51	81	1	0	0	0	0	0	0	0	0	207.3	132.4	144.2	11.8	40.8	31.3	57.8	26.5	32	24.4	42.5	18.1	42.4	640.6	13.9	8.9	26.1	17.2	62.7	50.2	83.6	33.4	197.3	117.2	101.7	-15.5	.	.
97	M	0	0	22	23	1343	380	1264	786	156	47	77	0	0	0	0	0	0	0	0	0	215.1	152	160.6	8.6	69.2	45.3	117.3	72.1	56	36.4	80.1	43.7	45.8	601.6	24.8	13.7	16.1	47.3	80.3	64.8	113.8	49	205.3	144.9	100.3	.	698.18	2712.38
98	M	0	0	21	22	1282	516	1344	920	115	44	65	21	0	5	0	0	0	0	0	0	212.6	138.9	149.7	10.8	52.7	38.3	74.7	36.4	40.4	27.5	56.3	28.7	59.5	960.9	21.1	13.9	36.4	22.5	82.1	67.3	104	36.7	193.5	118.1	88.9	-29.2	1112.18	4584.76
99	F	1	1	21	9	1269	362	1093	725	166	55	82	0	0	0	0	0	0	0	0	0	168.1	149.8	97	-52.8	45.2	40.5	55.8	15.3	36.2	32.5	43.5	11	54	804.7	14.8	12.8	20.2	7.5	57.5	56.6	59.9	3.3	144.4	128	67.4	-60.5	853.4	472.73
100	M	0	0	22	59	1379	495	1153	779	121	52	77	2	0	1	0	0	0	0	0	0	167.5	86.5	135.1	48.6	36.7	28.9	52.2	23.3	28.4	21.8	39	17.3	35	406.3	10.2	6.4	20.3	13.9	64.1	58.1	75.5	17.4	162.3	62.1	91.5	29.5	733.71	2125.34
101	M	0	1	21	11	1271	438	1060	725	136	56	82	1	0	1	0	0	0	0	0	0	151.9	105.1	102.6	-2.5	46.9	42	55.4	13.4	36	35.1	33.5	-1.5	50.5	765.6	18.7	9.6	36.8	27.3	53.2	47.9	61	13.1	139.4	90	73	-17	531.05	703.52
102	F	1	0	23	49	1429	391	1165	810	153	51	74	2	0	2	0	0	0	0	0	0	172.2	147.3	133	-14.3	77.1	60.2	108.8	48.7	61.4	47.6	82.1	34.5	52.4	789.1	29.9	23.2	47.1	23.9	77.5	69.5	93.1	23.6	148	126.6	86.9	-39.7	749.01	1650.24
103	F	1	1	19	49	1189	412	955	720	146	62	83	1	0	1	0	0	0	0	0	0	103	84.8	89.3	4.5	28.6	27.2	30.9	3.7	19	18.3	20	1.7	26.3	406.3	6.6	5.5	8.5	3	44.7	46.3	42.3	-4.1	88.8	64.7	72.8	8	620.63	544.38
104	M	0	1	23	25	1405	478	1010	680	126	59	88	0	0	0	0	0	0	0	0	0	96.8	85.3	96.3	11	28.7	26.4	34.1	7.7	21.9	20.4	24.8	4.3	27.5	421.9	6.7	5	11	5.9	3.5	40.7	50.1	9.3	85.8	74.1	79.6	5.4	439.3	441.22
105	F	1	1	23	19	1399	397	1130	740	151	54	81	0	1	0	0	0	0	0	0	0	141	125	101	-24	32.9	28.6	42.9	14.3	24.1	21.1	29.5	8.4	50.3	726.6	9.7	6.7	18.4	11.7	55.7	53.6	61.2	7.7	125.7	111	75.3	-35.7	919.8	1549.18
106	M	0	0	20	6	1206	337	1100	787	178	55	77	5	0	2	0	0	0	0	0	0	142.4	127.2	76.8	-70.4	26.4	24.8	30.3	5.6	18.3	17.1	20.6	3.5	34	476.6	5.5	4.7	7.5	2.8	42.6	43.8	41.2	-2.6	119	125.9	56	-69.9	849.26	457.41
107	M	0	1	24	58	1498	455	1056	810	132	56	73	8	0	3	0	0	0	0	0	0	137.1	125.5	72.7	-52.7	17.6	16.7	20.1	3.4	12.6	12.2	13.3	1.1	46.3	687.5	0.9	0.7	1.3	0.5	38	39.8	33.8	-6	124	114	55.6	-58.4	720.67	804.78
108	M	0	1	24	0	1440	502	1290	909	119	47	66	0	0	0	0	0	0	0	0	0	157.7	168.5	126.1	-42.4	38.7	39.8	35.7	-4.2	29.9	30.8	27.5	-3.3	50.1	765.6	11.1	12.3	8.3	-3.9	60.5	63.4	53.6	-9.8	140.8	152.1	108.2	-43.9	1125.87	929.7
109	M	0	1	21	0	1260	410	1512	1002	146	40	61	2	0	1	0	0	0	0	0	0	237.7	183.1	159.2	-23.9	70.7	50.5	109.3	58.9	53.9	36.8	77.3	40.5	56.6	859.4	32.3	23.3	57.7	34.4	82.4	70.7	106.1	35.4	209.7	148.4	104.4	-44	1299.88	3141.77
110	F	1	1	22	49	1369	405	1120	780	148	53	77	1	0	1	0	0	0	0	0	0	163.6	158.9	105.7	-53.2	38.3	37.1	41.4	4.3	28.2	27.8	28.9	1.1	51.7	804.7	13	12.1	15.6	3.5	58.7	60.5	54.7	-5.8	147.4	148.7	80.9	-67.8	982.59	1601.82
111	F	1	1	20	31	1231	480	1186	850	124	50	70	0	0	0	0	0	0	0	0	0	156.7	122.7	119.1	-3.6	41.4	33.3	56.5	23.1	30.4	23.9	39.8	15.8	42.1	695.3	15.5	9.8	29.5	19.7	55.3	48.5	68.9	20.4	144.4	111.6	86.3	-25.2	628.65	1857.89
112	M	0	0	24	0	1440	301	1400	882	198	42	68	2	0	1	0	0	0	0	0	0	283	259.3	169.2	-90	52.1	43.3	75.2	31.9	40.2	34.1	50.2	16.1	90.6	1429.7	21.9	15.3	45.2	29.9	78	73.6	88.5	14.9	247.8	234.4	127.3	.	1914.99	1824.03
113	M	0	0	24	0	1440	461	1132	779	130	53	77	0	0	0	0	0	0	0	0	0	164.3	148.4	131.1	-17.3	118.5	123.8	96.3	-27.5	101.7	106.2	81.8	-24.4	48.2	710.9	29.9	30.4	27.7	-2.7	107	112.8	90	-22.7	117.9	86.6	83.3	-3.3	2015.54	1779.36
114	M	0	0	20	49	1249	431	1176	810	139	51	74	1	0	1	0	0	0	0	0	0	177.9	128.7	124.4	-4.2	46.7	33.7	71.1	37.5	38	25.7	57.4	31.7	46.4	757.8	13.3	8.9	25.4	16.4	73.2	66.3	87.4	21	161.4	111.8	65.5	-46.3	1419.97	2522.56
115	M	0	1	20	39	1239	444	1090	740	135	55	81	4	0	2	0	0	0	0	0	0	154.5	119.8	118.1	-1.7	29.2	24.4	39	14.6	21.3	17.7	27.2	9.5	42.4	671.9	7.4	4.6	14.7	10.2	53	49.1	60.3	11.2	146.1	116.4	84.2	-32.2	843.12	3195.41
116	M	0	0	23	33	1413	441	1016	697	136	59	86	5	0	4	0	0	0	0	0	0	108.2	77.3	102	24.6	33.6	24.1	52.2	28.1	25.3	17.3	36.3	19	29.6	445.3	9.7	4.1	26.3	22.2	43.1	36.4	59.6	23.2	99.7	66.4	75.2	8.8	316.18	700.44
117	M	0	1	24	0	1440	422	1132	759	142	53	79	2	0	2	0	0	0	0	0	0	157.7	157.1	156.6	-0.4	30.9	31.5	29.6	-1.9	22.5	22.7	22	-0.7	44.9	718.8	8.8	9.1	8.1	-0.9	52.4	54.8	46.1	-8.7	145.8	141.9	153	11.1	591.51	690.42
118	M	0	1	21	5	1265	447	1176	769	134	51	78	2	0	1	0	0	0	0	0	0	186.6	126.6	142.7	16.1	44.6	31.6	69.9	38.3	34.8	24.3	48.6	24.3	42.2	710.9	16.3	8.3	39.3	31	69.2	57.3	93.7	36.5	176.5	114.1	94.3	-19.8	766.87	2726.44
119	M	0	1	24	0	1440	425	1111	769	141	54	78	0	0	0	0	0	0	0	0	0	174.8	136.4	96.1	-40.3	23.2	21.8	27.1	5.3	17.1	16.3	19.1	2.9	48.9	796.9	4	3.3	6.1	2.8	51.6	49.2	56.6	7.4	163.9	127.4	66.6	-60.8	741.1	1841.02
120	M	0	1	24	0	1440	472	1200	869	127	50	69	1	0	0	0	0	0	0	0	0	159.1	162.4	138.9	-23.5	37.7	39.1	33.7	-5.4	27.3	28.6	23.2	-5.4	46.1	742.2	12	12.7	10.2	-2.5	73.1	74.4	71.4	-3	133.1	139.1	106.2	-32.9	2617.72	2280.11
121	M	0	1	23	59	1439	431	1200	821	139	50	73	13	0	6	0	0	0	0	0	0	184.3	146.2	136.8	-9.4	39.5	28.1	55.7	27.6	29.6	20.7	38.2	17.5	46.9	796.9	14.5	6.9	29.5	22.6	53.5	45.9	64.9	19	171.5	135.9	113.1	-22.8	.	.
122	M	0	1	23	59	1439	319	937	674	188	64	89	0	0	0	0	0	0	0	0	0	127.5	104.8	62.2	-42.6	25.5	22.3	33.7	11.4	18.9	16.2	24.6	8.5	41.1	609.4	4.6	3.5	8.1	4.6	39.7	38.1	42.7	4.6	114	90.3	34.5	-55.8	.	.
123	F	1	1	18	25	1105	327	1111	689	183	54	87	111	0	49	0	0	0	0	0	0	200.2	130	139.8	9.9	51	37.8	74.6	36.8	38.5	29.2	48.1	18.9	49.4	835.9	22.7	12.9	47.4	34.5	60.7	51.9	75.2	23.3	190.4	111.3	104.3	-7	820.5	1240.7
124	M	0	1	20	21	1221	346	1034	697	173	58	86	0	0	0	0	0	0	0	0	0	160.4	124.8	120.4	-4.4	49.2	38.8	69.3	30.5	37.2	29.6	46.8	17.2	49.2	765.6	20.2	12.8	39.1	26.3	66.3	60.3	78.8	18.6	143.5	106.9	80	-26.9	970.69	1773.8
125	F	1	1	22	39	1359	408	1132	759	147	53	79	0	0	0	0	0	0	0	0	0	175.8	121.7	131.9	10.2	70.9	43.9	110.5	66.6	54.4	33.7	69.9	36.2	53	820.3	30.3	16.4	62.5	46	66.5	50.9	92.5	41.5	160.9	106.3	85.9	-20.4	744.97	1231.89
126	F	1	1	21	53	1313	413	1034	740	145	58	81	0	0	0	0	0	0	0	0	0	137.1	105	105.2	0.2	33	26.3	44.5	18.2	23.9	18.2	31.6	13.4	47.2	687.5	10	6.2	18.7	12.5	58	52.5	67.6	15.1	121.5	89.4	70	-19.5	909.51	2388.96
127	M	0	1	23	34	1414	387	1071	659	155	56	91	1	0	0	0	0	0	0	0	0	157.1	125.9	147.7	21.8	43.9	38.1	58.4	20.3	35.7	31.5	44.1	12.6	28.2	351.6	12.5	7.7	27.6	20	49.2	44.4	60.4	15.9	157	129.2	123.9	-5.3	262.98	1349.62
128	F	1	1	21	52	1312	359	937	659	167	64	91	0	0	0	0	0	0	0	0	0	129	103.1	74	-29.1	23.3	21.9	26.5	4.6	16.2	15.6	17.1	1.5	42.9	648.4	4	3.6	5	1.3	41.4	40.3	43.4	3.1	116.4	89.3	52.4	36.9	523.12	500.93
129	M	0	0	19	3	1143	431	983	714	139	61	84	1	0	1	0	0	0	0	0	0	118.2	115.1	78.7	-36.3	32.2	30.7	34.4	3.7	24.1	23.2	25.4	2.2	38.6	578.1	8.6	8.2	9.4	1.2	46.5	50.5	41.2	-9.3	103	101.9	62.6	-39.3	674.16	386.49
130	M	0	1	25	7	1507	419	937	714	143	64	84	0	0	0	0	0	0	0	0	0	102.7	85.4	76.6	-8.7	30.2	26.1	38.1	12	21.8	18.3	27.5	9.2	35.7	515.6	7.5	5.5	12.4	6.9	41.3	36.3	50.8	14.4	90.8	75.5	50.1	-25.4	354.57	1009.6
131	F	1	1	19	54	1194	437	983	769	137	61	78	2	0	0	0	0	0	0	0	0	128	116.9	86.2	-30.7	41.6	37.4	51.7	14.3	28.9	26.2	33.7	7.5	41.5	625	18.6	15	29.1	14.1	60.3	58	65.7	7.7	104.6	94.2	46.9	-47.3	1057.53	1647.85
132	M	0	0	19	59	1199	495	1071	800	121	56	75	0	0	0	0	0	0	0	0	0	157.6	103.6	122.6	19	67.1	81.7	58.8	-22	49.8	52.6	46.1	-6.5	52.4	796.9	32.5	52.6	22.9	-29.7	67.2	76.5	61.1	-15.4	137.2	58.5	103.6	45.1	1039.65	1665.7
133	F	1	1	23	59	1439	416	1052	740	144	57	81	6	0	3	0	0	0	0	0	0	143.1	143.8	142.9	-0.9	60.9	60.6	60.9	0.3	49	47.7	49.4	1.7	44.7	679.7	21.5	23.1	21	-2.1	70.2	76.2	68.4	-7.8	119.6	120	119.2	-0.8	.	.
134	M	0	1	21	31	1291	491	1090	810	122	55	74	1	0	1	0	0	0	0	0	0	156	149.6	117.6	-31.9	59.6	53.5	72.3	18.8	44.9	40.8	52	11.2	48.3	773.4	26.3	21.8	37.3	15.5	82.1	78.2	90.3	12.1	123.5	122.4	64.2	-58.2	1948.78	3958
135	M	0	1	20	43	1243	465	800	674	129	75	89	0	0	0	0	0	0	0	0	0	71.2	78.2	41	-37.2	31.3	35.4	20.2	-15.2	27.2	31.6	14.3	-17.3	15	195.3	2.2	2.2	2.2	0	34.2	38.1	26.5	-11.5	56.5	63.2	26.7	-36.5	602.85	265.18
136	F	1	1	20	40	1240	437	1016	731	137	59	82	1	0	1	0	0	0	0	0	0	157.5	150.2	105	-45.2	40.2	36.7	47.7	11	28.5	26.2	32.6	6.4	47.5	773.4	17.3	14.9	22.9	8	56.3	54.2	60.6	6.4	139.8	139	79	-59.9	759.13	800.65
137	M	0	1	18	59	1139	428	1090	750	140	55	80	0	0	0	0	0	0	0	0	0	141.6	116.4	91.9	-24.5	39.7	39.8	39.6	-0.2	27.4	28.1	25.5	-2.5	47.8	710.9	16.1	15.7	17.2	1.4	55	54	56.8	2.8	127.9	102.2	63.4	-38.8	1109.66	1973.52
138	F	1	1	23	1	1381	385	923	682	156	65	88	0	0	0	0	0	0	0	0	0	117.8	103.8	66.5	-37.3	27.8	26.9	30.9	4	18.9	18.4	20.1	1.6	36.4	546.9	7.1	6.7	8.5	1.7	44.3	44.5	43.9	-0.6	106.2	92.6	42.9	-49.7	583.46	739.32
139	M	0	1	20	21	1221	422	1111	779	142	54	77	1	0	0	0	0	0	0	0	0	160.7	126.6	125.7	-0.9	77.8	63.5	101.9	38.4	27.8	49.3	65.7	16.4	41.7	671.9	35.8	25.8	57.1	31.2	78.6	68.1	95.9	27.8	137.9	107.2	73.2	-34	683.09	1823.38
140	F	1	1	20	59	1259	480	1034	731	125	58	82	0	0	0	0	0	0	0	0	0	115.2	82.9	105	22.1	43.2	31.3	63	31.7	33.1	22.3	47.4	25	33.7	500	14.3	9.1	26.7	17.6	53.8	46.9	58.4	21.6	102.4	67.7	72.2	4.5	456.43	1675.39
141	F	1	1	19	23	1163	335	1176	800	179	51	75	1	0	0	0	0	0	0	0	0	219.8	182.5	122.6	-59.9	65.1	55.2	82.9	27.6	49.6	43.4	57.4	14	66.1	1039.1	30.2	22.5	47.2	24.6	74.2	66.4	85.6	19.2	192.2	164.7	75.4	-89.3	1211.04	2450.15
142	M	0	1	23	6	1386	370	1224	734	162	49	82	2	0	1	0	0	0	0	0	0	220.9	190.9	233.9	43	43.9	37.7	56.3	18.6	36.5	30.9	47.4	16.4	47.5	812.5	13.2	10.6	18.6	8	65.9	61.2	72.7	11.5	213.5	186.7	210.7	24.1	1254.98	2990.08
143	F	1	1	21	49	1309	455	1091	789	132	55	76	0	0	0	0	0	0	0	0	0	158.5	133.5	102.5	-31	55.9	44.9	76.6	31.7	40.5	32.8	50.1	17.3	49.7	773.4	27.6	19.5	47.6	28.1	61.5	55.4	73.4	17.9	141.3	120.6	63.1	-57.6	605.36	1215.76
144	F	1	1	23	50	1430	419	1132	810	143	53	74	12	0	0	0	0	0	0	0	0	150.4	118.9	117.1	-1.8	45.9	40.2	56	15.9	30.2	27.2	33.5	6.4	46.4	687.5	24.4	18.1	37.6	19.5	61.4	60.2	63.8	3.6	131.7	94.6	87.6	-7.1	616.46	825.99
145	M	0	0	20	43	1243	337	1276	857	178	47	70	2	0	1	0	0	0	0	0	0	237.9	196.4	124.7	-71.7	33.4	31.7	37.1	5.4	24.7	23.7	26.6	2.8	65.4	906.3	10.1	9.4	11.6	2.2	63.1	60.5	66.8	6.3	202.2	159	89.6	-69.4	1018.91	1424.79
146	F	1	1	22	26	1346	465	1132	869	129	53	69	2	0	0	0	0	0	0	0	0	166.1	165.3	138.6	-26.6	126.7	135.6	103.9	-31.8	107	118.4	75.3	-43.1	49.5	734.4	46.6	43.3	53.9	10.6	93.7	96.2	89	-7.2	122.9	120	90.2	-29.8	2343.7	1741.96
147	M	0	1	23	43	1423	566	1132	909	106	53	66	3	0	1	0	0	0	0	0	0	129.1	110.5	98.3	-12.2	47.2	45.6	51.3	5.7	29.4	28.7	30.6	1.9	46.2	679.7	26.8	24.5	32.6	8.1	62.1	61.9	62.3	0.4	109.5	88.7	65.5	-23.2	832.4	1015.03
148	F	1	1	20	35	1235	431	1016	731	139	59	82	0	0	0	0	0	0	0	0	0	130.8	105.4	112.4	7.1	59.2	40.3	84.5	44.1	45.4	30.4	59.5	29.1	43.2	609.4	23.8	14	42.8	28.8	63.9	53.2	80.9	27.7	110.8	89.6	69.4	-20.2	939.88	1764.15
149	M	0	0	24	18	1458	394	1000	681	152	60	88	5	0	0	0	0	0	0	0	0	130.2	118.5	106.9	-11.6	22	21.9	22.5	0.6	17.4	17.6	17.1	-0.5	36.6	570.3	2.8	2.6	3.3	0.6	43.5	41.5	48.4	6.9	123.3	116.1	87.3	-28.8	470.55	925.93
150	F	1	1	24	6	1446	397	937	659	151	64	91	0	0	0	0	0	0	0	0	0	108.5	89.3	78.8	-10.5	41	38.1	50.2	12.1	29.3	27.6	33.4	5.8	26	406.3	20.5	18.9	26.5	7.7	40.1	37.2	49.4	12.3	99.3	79.5	55	-24.6	328.12	1474.58
151	F	1	1	21	29	1289	400	1153	821	150	52	73	12	0	11	0	0	0	0	0	0	183.1	180	100.9	-79.2	54.5	51.7	62.6	11	37.7	36.3	40.9	4.6	46.5	773.4	29.8	27.1	38.5	11.4	62.3	61.2	65.3	4.2	156.3	158.8	65.6	-93.2	1175.49	1047.31
152	M	0	1	22	11	1331	342	1090	731	175	55	82	1	0	1	0	0	0	0	0	0	145.9	91.6	111.3	19.7	45.3	35.9	67.1	31.2	34.4	27.7	43.9	16.2	31.2	390.6	732.6	671.6	928.5	256.9	85.1	91.1	65.7	-25.4	18	10.1	43.1	33	642.11	1393.29
153	F	1	1	23	42	1422	413	1153	769	145	52	78	0	0	0	0	0	0	0	0	0	187.4	146.2	145.3	-0.9	47.8	42.3	62.6	20.3	39.4	35	49.6	14.7	47.7	789.1	13.3	9.3	26	16.7	56.6	52.7	66	13.3	180	140.1	112.3	-27.8	.	.
154	F	1	1	21	0	1260	364	1132	769	165	53	78	1	0	1	0	0	0	0	0	0	181.9	178.4	145.3	-33.1	39.3	37.8	38.3	-1.5	30.3	31.4	27.6	-3.9	45.6	679.7	14	13.8	14.5	0.7	57.5	61	49.9	-11.1	164	163.2	128.7	-34.5	940.3	1063.92
[truncated: 10 more columns]
