# Supplementary material for: P wave indices, heart rate variability and anthropometry in a healthy South Asian population
Source: PLoS One. 2019 Aug 23;14(8):e0220662. doi: 10.1371/journal.pone.0220662 (PMC6707586; doi:10.1371/journal.pone.0220662)
Supplement: S3 File — (XLSX) [file pone.0220662.s003.xlsx]

## Sheet: Sheet1
Patient No.	Gender	Ethnicity	SA ethnicity	Resting HR	Resting BP (systolic)	Resting BP (diastolic)	Total exercise time (secs)	Maximum HR	Max BP (systolic)	Max BP (diastolic)	% of pred. HR	Max. METS	HR peak exercise	HR 1 min recovery	HR 6 min recovery	Heart rate recovery	PR - Rest (ms)	PR - Mid (ms)	PR - Peak (ms)
1	F	White British	0	88	108	74	1058	198	140	70	99	20.4	196	165	100	31	156	140	112
2	M	White British	0	88	112	60	990	201	140	80	103	19.6	200	173	121	27	156	120	100
3	M	White British	0	86	122	78	844	191	148	75	101	17.2	190	153	109	37	158	128	118
4	F	White British	0	92	96	58	868	190	120	60	95	17.2	190	162	99	28	154	144	116
5	F	White British	0	94	90	86	947	198	125	80	99	18.5	198	152	97	46	172	122	118
6	M	White British	0	86	122	60	1159	188	145	70	101	22.6	187	169	104	18	152	118	114
7	M	White British	0	84	122	78	842	201	154	68	103	17.2	201	168	106	33	180	124	110
8	F	White British	0	87	102	62	682	193	110	60	96	13.5	192	159	113	33	170	152	112
9	M	White British	0	82	112	72	719	184	140	55	92	13.5	183	164	109	19	164	152	132
10	F	White British	0	94	108	70	782	191	135	65	99	15.4	190	158	101	32	154	150	110
11	F	White British	0	96	122	68	824	202	140	80	101	16.7	202	179	125	23	168	144	124
12	M	White British	0	85	126	76	1083	189	150	75	98	20.5	187	147	103	40	160	156	118
13	F	White British	0	76	110	80	1080	192	150	80	96	20.4	190	161	101	29	164	156	120
14	F	White British	0	100	128	88	600	193	135	85	104	11.8	193	149	103	44	164	140	118
15	F	White British	0	94	116	76	554	185	132	70	100	10.6	185	163	101	22	136	134	110
16	F	White British	0	88	130	82	651	195	145	80	108	13.2	194	171	113	23	156	120	96
17	F	White British	0	98	114	68	700	207	150	65	106	13.5	206	185	128	21	140	130	110
18	F	White British	0	95	112	80	591	183	128	70	105	11.6	182	149	99	33	154	136	98
19	F	White British	0	89	118	60	843	197	155	70	100	17.2	195	159	106	36	128	118	100
20	F	White British	0	80	108	56	717	203	135	65	104	13.5	199	164	109	35	130	126	102
21	F	White British	0	92	104	68	844	195	116	64	98	17.2	193	166	114	27	158	124	116
22	M	White British	0	68	122	70	961	200	160	70	101	18.7	194	163	112	31	180	112	96
23	M	White British	0	82	124	78	1200	197	160	70	104	23.8	196	159	118	37	150	114	84
24	F	White British	0	71	96	65	855	190	128	60	99	17.2	190	164	108	26	144	126	116
25	F	White British	0	89	128	80	544	182	136	72	99	10.3	182	165	118	17	158	104	94
26	M	White British	0	96	116	80	601	186	156	70	94	11.8	186	157	125	29	188	158	136
27	F	White British	0	104	118	82	818	211	138	60	104	16.5	211	182	123	29	178	122	116
28	M	White British	0	83	108	64	1220	207	145	60	110	23.8	207	185	136	22	158	130	108
29	F	White British	0	98	114	55	901	214	165	50	107	17.3	212	185	109	27	100	116	106
30	F	White British	0	95	112	80	749	176	138	80	92	14.4	175	157	113	18	156	150	124
31	M	White British	0	86	122	74	700	194	156	82	98	13.5	194	157	102	37	154	118	90
32	M	White British	0	93	140	76	853	188	184	80	98	17.2	187	153	110	34	154	138	112
33	M	White British	0	63	126	65	1027	173	174	70	94	20.4	173	141	88	32	168	138	118
34	M	White British	0	88	112	78	910	189	166	70	103	17.5	185	147	91	38	176	160	150
35	M	White British	0	99	128	78	1084	196	164	76	94	20.5	196	162	116	34	170	154	96
36	M	White British	0	77	110	64	809	178	172	60	95	16.3	178	149	95	29	140	136	118
37	M	White British	0	91	120	70	754	168	152	70	92	14.5	168	146	90	22	152	160	128	RIDING
38	M	German White	0	86	112	66	1085	181	170	68	101	20.5	181	161	113	20	178	134	114
39	M	White British	0	80	122	74	795	190	138	70	99	15.8	190	158	103	32	146	144	110
40	M	White British	0	98	122	76	781	201	148	80	106	15.4	201	170	112	31	192	140	84
41	M	White British	0	98	120	72	1140	219	182	70	109	22.1	219	189	130	30	150	96	70
42	F	White British	0	94	110	60	739	177	130	70	90	14.1	177	145	91	32	148	118	112
43	M	White British	0	88	126	78	842	199	172	60	104	17.2	199	182	122	17	132	118	116
44	M	White British	0	70	118	60	1260	197	184	70	109	23.8	197	174	104	23	158	134	110
45	M	White British	0	76	122	70	1260	190	156	76	101	23.8	190	169	115	21	194	158	142
46	F	White British	0	80	118	84	798	190	156	72	99	15.9	190	164	114	26	150	142	110
47	M	White British	0	79	128	80	840	169	170	70	90	17.2	169	129	81	40	176	160	132
48	F	White British	0	90	132	78	612	193	160	80	102	12.2	193	153	105	40	168	122	88
49	M	White British	0	83	116	70	918	194	136	70	107	17.7	194	167	108	27	190	130	86
50	M	White British	0	52	116	68	1081	190	152	50	98	20.4	190	165	108	25	214	162	90
51	M	White British	0	73	108	70	1087	187	158	64	97	20.6	187	145	99	42	222	180	114
52	M	White British	0	95	122	68	1024	197	186	80	99	20.4	197	158	111	39	156	154	114
53	F	South Asian	1	93	110	80	600	194	130	70	97	11.8	194	173	119	21	156	120	96
54	F	South Asian	1	95	106	58	901	206	130	60	104	17.3	206	181	130	25	158	118	110
55	M	South Asian	1	78	112	82	971	199	150	70	100	19.1	199	179	136	20	164	140	120
56	M	South Asian	1	96	116	84	1260	204	145	65	103	23.8	204	172	122	32	158	120	114
57	M	South Asian	1	95	132	80	789	187	186	70	99	15.6	187	165	119	22	138	116	88
58	F	South Asian	1	98	108	70	745	212	155	70	106	14.3	212	185	119	27	116	114	84
59	M	South Asian	1	76	118	72	1025	186	170	70	103	20.4	186	156	100	30	178	132	114
60	M	South Asian	1	76	118	70	1087	204	184	70	110	20.6	201	182	119	19	138	130	98
61	F	South Asian	1	85	112	72	422	167	136	70	91	8.7	167	135	101	32	118	110	98
62	M	South Asian	1	95	122	78	753	185	155	70	101	14.5	185	166	115	19	120	112	100
63	M	South Asian	1	104	120	78	722	192	155	64	97	13.5	192	166	125	26	136	128	92
64	M	South Asian	1	88	120	78	784	185	154	76	102	15.4	185	155	125	30	160	154	116
65	M	South Asian	1	80	136	84	740	210	184	76	115	14.1	210	174	118	36	198	140	84
66	F	South Asian	1	88	92	70	594	166	130	74	87	11.7	166	143	101	23	128	124	118
67	M	South Asian	1	85	116	78	762	205	168	70	111	14.8	205	184	112	21	158	150	120
68	M	South Asian	1	75	126	80	663	191	160	76	99	13.5	191	155	107	36	160	154	98
69	M	South Asian	1	98	112	74	656	204	146	74	108	13.4	202	183	142	19	196	132	124
70	F	South Asian	1	95	124	60	409	162	146	70	85	8.3	162	117	73	45	150	122	116	<85% THR
71	F	South Asian	1	126	128	60	621	210	128	60	113	12.4	210	185	145	25	124	114	84
72	M	South Asian	1	85	84	48	643	197	132	58	107	13	197	154	115	43	156	152	88
73	M	South Asian	1	66	110	72	900	188	160	70	102	17.2	188	158	109	30	196	158	84
74	F	South Asian	1	80	102	60	792	177	128	60	95	15.7	177	140	99	37	132	128	110
75	M	South Asian	1	78	102	80	891	188	144	60	102	17.2	188	150	115	38	180	136	108
76	M	South Asian	1	90	104	78	831	193	160	70	104	17	193	168	113	25	152	120	108
77	F	South Asian	1	82	92	60	628	203	120	60	106	12.6	203	169	126	34	198	156	80
78	M	South Asian	1	82	118	88	663	180	138	78	100	13.5	180	146	103	34	148	140	98
79	F	South Asian	1	92	115	70	456	193	136	70	105	9.5	193	157	107	36	146	152	130
80	M	South Asian	1	102	126	82	811	207	142	70	105	16.3	207	181	123	26	150	144	116
81	M	South Asian	1	99	118	78	808	189	156	76	104	16.2	189	167	120	22	176	158	118
82	M	South Asian	1	71	122	82	840	192	176	80	107	17.2	192	162	119	30	152	132	110
83	F	South Asian	1	98	94	62	696	167	126	60	90	13.5	167	141	96	26	144	122	118
84	F	South Asian	1	91	108	72	774	182	174	70	101	15.2	182	155	106	27	158	148	130
85	F	South Asian	1	96	104	70	668	193	128	64	97	13.5	193	172	138	21	144	136	102
86	M	South Asian	1	90	136	92	394	167	154	88	91	7.9	167	146	113	21	156	146	140
87	M	South Asian	1	57	122	78	871	195	170	60	101	17.2	195	178	103	17	138	124	98
88	F	South Asian	1	78	108	72	744	197	126	70	99	14.2	197	133	105	64	136	118	98
89	M	South Asian	1	109	154	72	721	203	154	72	107	13.5	203	175	122	28	156	126	98
90	F	South Asian	1	86	100	68	784	199	146	60	103	15.5	199	169	142	30	160	132	118
91	F	South Asian	1	106	92	56	624	194	178	119	97	12.5	194	178	119	16	132	122	108
92	F	South Asian	1	97	100	56	450	184	122	58	96	9.4	184	158	96	26	160	118	118
93	F	South Asian	1	82	96	60	626	185	130	60	99	12.5	185	145	94	40	140	138	108
94	F	South Asian	1	72	100	60	766	192	142	62	96	14.9	192	169	111	23	152	118	88
95	F	South Asian	1	100	100	66	692	216	120	64	109	13.5	216	198	135	18	154	116	94
96	M	South Asian	1	73	106	68	731	207	136	64	107	13.8	207	179	131	28	140	124	108
97	F	South Asian	1	87	94	56	529	181	140	60	90	10.2	181	144	89	37	156	142	116
98	F	South Asian	1	75	108	72	569	196	171	124	100	11	196	171	124	25	156	124	100
99	F	South Asian	1	82	104	70	462	162	136	85	85	9.7	162	136	85	26	138	120	114
100	M	South Asian	1	94	132	78	764	175	166	70	98	14.9	175	154	113	21	160	154	144	Aged 41
101	F	South Asian	1	97	116	88	554	180	150	76	93	10.6	180	142	118	38	136	122	108
102	F	South Asian	1	110	102	60	615	206	130	60	102	12.2	206	187	124	19	148	140	114
103	F	South Asian	1	96	100	80	631	197	146	60	99	12.7	197	181	118	16	126	120	114
104	F	South Asian	1	97	104	60	663	198	140	70	99	13.5	198	182	110	16	158	126	98
105	F	South Asian	1	84	104	60	726	190	140	60	95	13.6	190	159	112	31	132	176	114
106	F	South Asian	1	83	126	76	630	190	126	76	96	12.6	190	155	97	35	200	158	120
107	F	South Asian	1	98	104	62	623	187	158	105	95	12.5	187	158	105	29	160	120	110
108	F	South Asian	1	95	108	70	651	196	150	70	99	13.2	196	157	107	39	152	124	110
109	F	South Asian	1	87	84	60	612	196	108	60	98	12.2	196	169	102	27	126	124	116
